# Supplementary material for: De novo transcriptome sequencing and assembly from apomictic and sexual Eragrostis curvula genotypes
Source: PLoS One. 2017 Nov 1;12(11):e0185595. doi: 10.1371/journal.pone.0185595 (PMC5665505; doi:10.1371/journal.pone.0185595)
Supplement: S5 Table — (XLSX) [file pone.0185595.s007.xlsx]

## Sheet: statistics OP vs TP
Table S5. Statistics from the edgeR software concerning the contribution of reads from sexual (OP) and apomictic (TP) libraries to each assembled contig/isotig. Differential expression of a particular transcript is set to occur when, after normalization procedures conducted by EdgeR, the contribution of reads from both libraries to a contig/isotig meets the criteria of a p-value < 0.01 and logFC …
assembled transcript	OP read count	TP read count	logFC	logConc	p-value	FDR	differentially expressed in
contig00173	93	1	-5.9303	6.25263	8.6663e-22	5.45164e-20	sexual genotype
contig00646	694	193	-1.5214	9.48838	2.66575e-43	6.25702e-41	sexual genotype
contig00653	4	27	2.99364	4.6531	2.59816e-06	2.72248e-05	apomictic genotype
contig00706	30	119	2.30117	6.91871	3.38322e-18	1.49479e-16	apomictic genotype
contig00711	57	15	-1.58796	5.86834	6.01999e-05	0.00046739	sexual genotype
contig00732	84	33	-1.01916	6.56875	0.000492871	0.0029493	sexual genotype
contig00734	14	27	1.25484	5.05639	0.00798014	0.0311306	apomictic genotype
contig00736	24	42	1.12221	5.74329	0.00311407	0.0149341	apomictic genotype
contig00750	10	0	-5.20862	3.02055	0.00391328	0.0173654	sexual genotype
contig00757	33	8	-1.69314	5.05608	0.00107662	0.005821	sexual genotype
contig00763	0	7	5.02341	2.50611	0.00782344	0.0305542	apomictic genotype
contig00766	82	136	1.05124	7.4675	1.3393e-07	1.66658e-06	apomictic genotype
contig00782	14	51	2.16683	5.72142	6.51273e-08	8.48078e-07	apomictic genotype
contig00783	21	48	1.50419	5.8075	4.00474e-05	0.000322812	apomictic genotype
contig00804	19	59	1.94304	5.98449	6.21508e-08	8.10443e-07	apomictic genotype
contig00816	0	13	5.89587	3.39925	0.000122627	0.000860471	apomictic genotype
contig00836	2	25	3.79274	4.45379	2.19611e-07	2.71299e-06	apomictic genotype
contig00963	64	182	1.82716	7.64237	1.80043e-20	9.82776e-19	apomictic genotype
contig00986	447	847	1.24542	10.0404	4.87305e-49	1.53788e-46	apomictic genotype
contig01125	261	80	-1.37966	8.11119	2.03752e-15	6.97531e-14	sexual genotype
contig01138	19	39	1.34857	5.55689	0.00059507	0.00349185	apomictic genotype
contig01139	96	0	-8.43627	6.28297	3.50349e-25	2.74684e-23	sexual genotype
contig01357	12	1	-3.00483	3.39906	0.00636217	0.027102	sexual genotype
contig01363	3	13	2.33594	3.69879	0.00419502	0.0184607	apomictic genotype
contig01373	9	0	-5.06095	2.86855	0.00782344	0.0305542	sexual genotype
contig01439	113	45	-1.00091	7.00207	7.31193e-05	0.000551737	sexual genotype
contig01441	78	23	-1.42926	6.35655	1.06127e-05	9.82188e-05	sexual genotype
contig01442	0	25	6.82761	4.34277	1.51646e-08	2.17619e-07	apomictic genotype
contig01443	209	71	-1.23117	7.82713	6.51825e-11	1.3168e-09	sexual genotype
contig01444	114	44	-1.04585	7.00205	3.61335e-05	0.000293339	sexual genotype
contig01449	96	22	-1.79136	6.58085	7.80441e-09	1.16864e-07	sexual genotype
contig01450	0	23	6.70842	4.22246	6.05043e-08	7.89521e-07	apomictic genotype
contig01453	1	67	6.04089	5.78675	4.81034e-22	3.05156e-20	apomictic genotype
contig01454	57	108	1.2418	7.06557	7.50857e-08	9.74376e-07	apomictic genotype
contig01459	0	20	6.50885	4.0208	4.82371e-07	5.51459e-06	apomictic genotype
contig01461	99	29	-1.44056	6.69825	5.50142e-07	6.2779e-06	sexual genotype
contig01464	4	37	3.44502	5.05655	3.12385e-09	5.11404e-08	apomictic genotype
contig01480	0	15	6.09909	3.60572	3.07011e-05	0.000251139	apomictic genotype
contig01481	36	8	-1.81767	5.15794	0.000614054	0.003601	sexual genotype
contig01553	0	124	9.12777	6.65399	5.64405e-40	1.10975e-37	apomictic genotype
contig01565	24	169	3.12505	7.29248	1.52416e-35	2.37509e-33	apomictic genotype
contig01567	382	50	-2.60437	8.45134	3.16805e-48	9.59486e-46	sexual genotype
contig01569	355	50	-2.4987	8.35842	3.50456e-43	7.92854e-41	sexual genotype
contig02023	226	86	-1.06811	7.98326	1.55814e-09	2.67196e-08	sexual genotype
contig02025	151	32	-1.90723	7.21361	2.00345e-14	6.20276e-13	sexual genotype
contig02042	166	61	-1.11762	7.52461	8.53737e-08	1.10483e-06	sexual genotype
contig02216	0	48	7.76262	5.28408	9.46492e-16	3.35969e-14	apomictic genotype
contig02224	0	88	8.63406	6.15891	1.25512e-28	1.21798e-26	apomictic genotype
contig02229	0	14	6.00105	3.50617	6.13562e-05	0.00046739	apomictic genotype
contig28826	1	10	3.32365	3.15821	0.00636217	0.027102	apomictic genotype
contig47954	10	23	1.4998	4.74322	0.00909852	0.0352444	apomictic genotype
isotig00076	87	32	-1.11371	6.59318	0.000125806	0.000882453	sexual genotype
isotig00085	20	1	-3.72867	4.09088	7.68171e-05	0.000573418	sexual genotype
isotig00086	55	2	-4.31288	5.53121	5.82611e-12	1.40256e-10	sexual genotype
isotig00087	73	5	-3.48683	5.98362	2.31603e-13	6.61434e-12	sexual genotype
isotig00234	0	71	8.32525	5.84907	3.05074e-23	2.09836e-21	apomictic genotype
isotig00236	0	33	7.22507	4.74338	3.00335e-11	6.34369e-10	apomictic genotype
isotig00237	0	15	6.09909	3.60572	3.07011e-05	0.000251139	apomictic genotype
isotig00238	0	15	6.09909	3.60572	3.07011e-05	0.000251139	apomictic genotype
isotig00364	43	0	-7.2827	5.12465	3.96394e-11	8.24285e-10	sexual genotype
isotig00588	1	143	7.13214	6.86988	1.5714e-46	4.30758e-44	apomictic genotype
isotig00589	117	0	-8.72093	6.56822	1.24084e-29	1.32762e-27	sexual genotype
isotig00594	0	182	9.68055	7.20811	2.013e-58	9.56938e-56	apomictic genotype
isotig00604	0	51	7.84969	5.37157	1.19234e-16	4.53223e-15	apomictic genotype
isotig00607	0	100	8.81805	6.34344	1.63423e-32	2.10905e-30	apomictic genotype
isotig00609	482	1	-8.30055	8.61121	1.41283e-117	3.53725e-114	sexual genotype
isotig00657	0	8	5.2105	2.69876	0.00391328	0.0173654	apomictic genotype
isotig00692	0	23	6.70842	4.22246	6.05043e-08	7.89521e-07	apomictic genotype
isotig00693	0	31	7.13549	4.65317	1.19721e-10	2.32479e-09	apomictic genotype
isotig00710	14	0	-5.68286	3.50595	0.000245094	0.00160051	sexual genotype
isotig00839	11	0	-5.34257	3.15805	0.00195752	0.00964634	sexual genotype
isotig00949	9	0	-5.06095	2.86855	0.00782344	0.0305542	sexual genotype
isotig00955	0	7	5.02341	2.50611	0.00782344	0.0305542	apomictic genotype
isotig01135	1	20	4.30789	4.09118	5.78262e-06	5.64508e-05	apomictic genotype
isotig01136	15	0	-5.78052	3.60548	0.000122627	0.000860471	sexual genotype
isotig01176	0	8	5.2105	2.69876	0.00391328	0.0173654	apomictic genotype
isotig01193	0	22	6.64492	4.15832	1.20864e-07	1.50981e-06	apomictic genotype
isotig01373	0	20	6.50885	4.0208	4.82371e-07	5.51459e-06	apomictic genotype
isotig01585	0	8	5.2105	2.69876	0.00391328	0.0173654	apomictic genotype
isotig01586	13	0	-5.5781	3.39904	0.000489894	0.0029371	sexual genotype
isotig01593	1	23	4.50746	4.28385	6.05043e-08	7.89521e-07	apomictic genotype
isotig01597	14	0	-5.68286	3.50595	0.000245094	0.00160051	sexual genotype
isotig01599	0	26	6.8837	4.39937	7.59254e-09	1.13782e-07	apomictic genotype
isotig01600	1	24	4.56828	4.34276	3.02899e-08	4.15767e-07	apomictic genotype
isotig01750	0	68	8.26316	5.78676	2.4138e-22	1.5443e-20	apomictic genotype
isotig01929	0	13	5.89587	3.39925	0.000122627	0.000860471	apomictic genotype
isotig01946	0	23	6.70842	4.22246	6.05043e-08	7.89521e-07	apomictic genotype
isotig01953	10	0	-5.20862	3.02055	0.00391328	0.0173654	sexual genotype
isotig01957	1	43	5.40373	5.1585	1.49982e-14	4.66659e-13	apomictic genotype
isotig01967	2	12	2.74754	3.50614	0.0074061	0.0305542	apomictic genotype
isotig01972	0	8	5.2105	2.69876	0.00391328	0.0173654	apomictic genotype
isotig01973	0	15	6.09909	3.60572	3.07011e-05	0.000251139	apomictic genotype
isotig01976	0	12	5.78241	3.28376	0.000245094	0.00160051	apomictic genotype
isotig01977	15	1	-3.32021	3.69859	0.000980413	0.00531381	sexual genotype
isotig01980	0	7	5.02341	2.50611	0.00782344	0.0305542	apomictic genotype
isotig02255	10	0	-5.20862	3.02055	0.00391328	0.0173654	sexual genotype
isotig02274	0	11	5.65926	3.15822	0.000489894	0.0029371	apomictic genotype
isotig02298	10	0	-5.20862	3.02055	0.00391328	0.0173654	sexual genotype
isotig02320	0	17	6.27718	3.78631	7.68793e-06	7.2054e-05	apomictic genotype
isotig02337	0	40	7.50091	5.02098	4.74709e-13	1.29562e-11	apomictic genotype
isotig02342	0	10	5.52461	3.02071	0.00097925	0.00531381	apomictic genotype
isotig02343	0	11	5.65926	3.15822	0.000489894	0.0029371	apomictic genotype
isotig02349	0	77	8.44194	5.96617	4.87969e-25	3.77072e-23	apomictic genotype
isotig02350	21	0	-6.25843	4.09086	3.84742e-06	3.83568e-05	sexual genotype
isotig02351	35	0	-6.98784	4.82773	4.77335e-10	8.66844e-09	sexual genotype
isotig02352	0	77	8.44194	5.96617	4.87969e-25	3.77072e-23	apomictic genotype
isotig02547	0	42	7.57092	5.09139	1.19181e-13	3.4219e-12	apomictic genotype
isotig02564	12	0	-5.46514	3.28357	0.00097925	0.00531381	sexual genotype
isotig02567	0	8	5.2105	2.69876	0.00391328	0.0173654	apomictic genotype
isotig02593	0	32	7.18097	4.69898	5.99623e-11	1.21658e-09	apomictic genotype
isotig02607	0	11	5.65926	3.15822	0.000489894	0.0029371	apomictic genotype
isotig02608	0	17	6.27718	3.78631	7.68793e-06	7.2054e-05	apomictic genotype
isotig02613	1	176	7.43128	7.16786	1.21773e-56	5.38024e-54	apomictic genotype
isotig02620	0	13	5.89587	3.39925	0.000122627	0.000860471	apomictic genotype
isotig03022	12	0	-5.46514	3.28357	0.00097925	0.00531381	sexual genotype
isotig03123	19	0	-6.11602	3.94648	1.53628e-05	0.000134268	sexual genotype
isotig03165	0	101	8.83238	6.35781	8.21463e-33	1.07118e-30	apomictic genotype
isotig03166	0	8	5.2105	2.69876	0.00391328	0.0173654	apomictic genotype
isotig03183	10	0	-5.20862	3.02055	0.00391328	0.0173654	sexual genotype
isotig03187	13	0	-5.5781	3.39904	0.000489894	0.0029371	sexual genotype
isotig03189	49	4	-3.22107	5.4263	4.37784e-09	6.8935e-08	sexual genotype
isotig03191	0	37	7.38908	4.90848	3.77503e-12	9.16426e-11	apomictic genotype
isotig03192	0	7	5.02341	2.50611	0.00782344	0.0305542	apomictic genotype
isotig03194	0	10	5.52461	3.02071	0.00097925	0.00531381	apomictic genotype
isotig03200	85	0	-8.26124	6.10748	3.06239e-22	1.94929e-20	sexual genotype
isotig03202	75	1	-5.62099	5.94609	2.41832e-18	1.07099e-16	sexual genotype
isotig03203	0	133	9.22868	6.75516	5.897e-43	1.32612e-40	apomictic genotype
isotig03206	2	154	6.40499	6.98545	4.21693e-50	1.38918e-47	apomictic genotype
isotig03458	0	8	5.2105	2.69876	0.00391328	0.0173654	apomictic genotype
isotig03558	0	11	5.65926	3.15822	0.000489894	0.0029371	apomictic genotype
isotig03559	0	17	6.27718	3.78631	7.68793e-06	7.2054e-05	apomictic genotype
isotig03578	0	9	5.37608	2.8687	0.00195752	0.00964634	apomictic genotype
isotig03629	21	0	-6.25843	4.09086	3.84742e-06	3.83568e-05	sexual genotype
isotig03645	0	13	5.89587	3.39925	0.000122627	0.000860471	apomictic genotype
isotig03678	0	67	8.24186	5.76538	9.58676e-22	5.87326e-20	apomictic genotype
isotig03681	0	84	8.56712	6.09176	1.97202e-27	1.78027e-25	apomictic genotype
isotig03683	0	70	8.30485	5.8286	6.07876e-23	4.09118e-21	apomictic genotype
isotig03694	1	16	3.98992	3.78629	0.000145836	0.00100937	apomictic genotype
isotig03696	40	1	-4.71875	5.05597	2.92715e-09	4.8046e-08	sexual genotype
isotig03698	15	0	-5.78052	3.60548	0.000122627	0.000860471	sexual genotype
isotig03699	0	9	5.37608	2.8687	0.00195752	0.00964634	apomictic genotype
isotig03700	1	33	5.0241	4.78644	3.00335e-11	6.34369e-10	apomictic genotype
isotig03701	0	16	6.19088	3.69884	1.53628e-05	0.000134268	apomictic genotype
isotig03705	0	29	7.03998	4.55693	9.53196e-10	1.66267e-08	apomictic genotype
isotig03939	0	8	5.2105	2.69876	0.00391328	0.0173654	apomictic genotype
isotig03971	49	0	-7.47001	5.31305	1.40044e-12	3.63716e-11	sexual genotype
isotig03996	4	15	2.15503	3.94673	0.00444281	0.0194079	apomictic genotype
isotig04007	11	0	-5.34257	3.15805	0.00195752	0.00964634	sexual genotype
isotig04011	0	26	6.8837	4.39937	7.59254e-09	1.13782e-07	apomictic genotype
isotig04012	0	24	6.76925	4.28387	3.02899e-08	4.15767e-07	apomictic genotype
isotig04030	0	17	6.27718	3.78631	7.68793e-06	7.2054e-05	apomictic genotype
isotig04041	10	0	-5.20862	3.02055	0.00391328	0.0173654	sexual genotype
isotig04047	0	20	6.50885	4.0208	4.82371e-07	5.51459e-06	apomictic genotype
isotig04114	0	39	7.46459	4.98444	9.4748e-13	2.4779e-11	apomictic genotype
isotig04125	0	7	5.02341	2.50611	0.00782344	0.0305542	apomictic genotype
isotig04145	16	0	-5.87199	3.69858	6.13562e-05	0.00046739	sexual genotype
isotig04158	12	0	-5.46514	3.28357	0.00097925	0.00531381	sexual genotype
isotig04169	0	10	5.52461	3.02071	0.00097925	0.00531381	apomictic genotype
isotig04181	0	36	7.34979	4.86894	7.53576e-12	1.75889e-10	apomictic genotype
isotig04203	0	9	5.37608	2.8687	0.00195752	0.00964634	apomictic genotype
isotig04206	20	0	-6.18898	4.02048	7.68793e-06	7.2054e-05	sexual genotype
isotig04209	0	9	5.37608	2.8687	0.00195752	0.00964634	apomictic genotype
isotig04219	0	7	5.02341	2.50611	0.00782344	0.0305542	apomictic genotype
isotig04222	53	0	-7.58261	5.42623	9.58416e-14	2.81418e-12	sexual genotype
isotig04231	0	8	5.2105	2.69876	0.00391328	0.0173654	apomictic genotype
isotig04233	15	29	1.25946	5.15828	0.00666872	0.0282477	apomictic genotype
isotig04234	39	0	-7.14279	4.98382	5.69665e-10	1.0251e-08	sexual genotype
isotig04236	0	18	6.35861	3.86878	3.84742e-06	3.83568e-05	apomictic genotype
isotig04238	0	21	6.57849	4.0912	2.4145e-07	2.89609e-06	apomictic genotype
isotig04247	113	23	-1.96244	6.78556	3.22331e-11	6.7854e-10	sexual genotype
isotig04248	2	57	4.97462	5.58183	1.52039e-17	6.29528e-16	apomictic genotype
isotig04249	0	27	6.9377	4.45382	3.80158e-09	6.00624e-08	apomictic genotype
isotig04252	0	15	6.09909	3.60572	3.07011e-05	0.000251139	apomictic genotype
isotig04259	2	56	4.94919	5.55716	2.98434e-17	1.20509e-15	apomictic genotype
isotig04263	115	4	-4.44717	6.59273	1.24831e-24	9.37609e-23	sexual genotype
isotig04264	37	4	-2.81845	5.05602	2.48018e-06	2.60394e-05	sexual genotype
isotig04265	39	1	-4.68248	5.02035	5.55254e-09	8.67411e-08	sexual genotype
isotig04266	9	0	-5.06095	2.86855	0.00782344	0.0305542	sexual genotype
isotig04268	0	14	6.00105	3.50617	6.13562e-05	0.00046739	apomictic genotype
isotig04269	1	17	4.07622	3.86876	7.68171e-05	0.000573418	apomictic genotype
isotig04270	3	15	2.53916	3.86873	0.00131833	0.0070658	apomictic genotype
isotig04280	13	36	1.77169	5.31363	9.19744e-05	0.000683033	apomictic genotype
isotig04281	6	21	2.08106	4.45373	0.00091941	0.00527313	apomictic genotype
isotig04283	0	33	7.22507	4.74338	3.00335e-11	6.34369e-10	apomictic genotype
isotig04285	0	26	6.8837	4.39937	7.59254e-09	1.13782e-07	apomictic genotype
isotig04288	24	1	-3.98841	4.34239	3.62271e-05	0.000293339	sexual genotype
isotig04289	0	9	5.37608	2.8687	0.00195752	0.00964634	apomictic genotype
isotig04290	0	9	5.37608	2.8687	0.00195752	0.00964634	apomictic genotype
isotig04292	0	7	5.02341	2.50611	0.00782344	0.0305542	apomictic genotype
isotig04294	10	0	-5.20862	3.02055	0.00391328	0.0173654	sexual genotype
isotig04295	0	15	6.09909	3.60572	3.07011e-05	0.000251139	apomictic genotype
isotig04298	4	151	5.46746	6.97613	2.69466e-47	7.72504e-45	apomictic genotype
isotig04300	0	9	5.37608	2.8687	0.00195752	0.00964634	apomictic genotype
isotig04301	0	7	5.02341	2.50611	0.00782344	0.0305542	apomictic genotype
isotig04303	2	101	5.7975	6.38608	4.12937e-33	5.51881e-31	apomictic genotype
isotig04304	39	1	-4.68248	5.02035	5.55254e-09	8.67411e-08	sexual genotype
isotig04305	0	48	7.76262	5.28408	9.46492e-16	3.35969e-14	apomictic genotype
isotig04306	44	0	-7.31566	5.15781	3.96394e-11	8.24285e-10	sexual genotype
isotig04307	0	64	8.17599	5.69926	7.59085e-21	4.27398e-19	apomictic genotype
isotig04308	0	59	8.05906	5.58186	2.39011e-19	1.15077e-17	apomictic genotype
isotig04309	21	0	-6.25843	4.09086	3.84742e-06	3.83568e-05	sexual genotype
isotig04472	0	11	5.65926	3.15822	0.000489894	0.0029371	apomictic genotype
isotig04823	0	62	8.13035	5.65344	3.01631e-20	1.59997e-18	apomictic genotype
isotig04916	0	10	5.52461	3.02071	0.00097925	0.00531381	apomictic genotype
isotig04961	0	7	5.02341	2.50611	0.00782344	0.0305542	apomictic genotype
isotig04962	33	1	-4.44333	4.78593	2.51049e-07	3.00164e-06	sexual genotype
isotig04963	0	8	5.2105	2.69876	0.00391328	0.0173654	apomictic genotype
isotig04969	0	25	6.82761	4.34277	1.51646e-08	2.17619e-07	apomictic genotype
isotig05042	0	8	5.2105	2.69876	0.00391328	0.0173654	apomictic genotype
isotig05044	1	16	3.98992	3.78629	0.000145836	0.00100937	apomictic genotype
isotig05046	5	19	2.18857	4.28379	0.000916869	0.00526821	apomictic genotype
isotig05058	0	293	10.3668	7.89604	1.32635e-93	2.07546e-90	apomictic genotype
isotig05059	0	13	5.89587	3.39925	0.000122627	0.000860471	apomictic genotype
isotig05081	0	10	5.52461	3.02071	0.00097925	0.00531381	apomictic genotype
isotig05100	0	9	5.37608	2.8687	0.00195752	0.00964634	apomictic genotype
isotig05136	6	21	2.08106	4.45373	0.00091941	0.00527313	apomictic genotype
isotig05148	10	0	-5.20862	3.02055	0.00391328	0.0173654	sexual genotype
isotig05157	1	88	6.4331	6.1752	6.30494e-29	6.23111e-27	apomictic genotype
isotig05160	5	43	3.35757	5.284	2.52808e-10	4.82183e-09	apomictic genotype
isotig05162	2	39	4.42972	5.05658	1.04227e-11	2.42219e-10	apomictic genotype
isotig05165	0	18	6.35861	3.86878	3.84742e-06	3.83568e-05	apomictic genotype
isotig05166	15	0	-5.78052	3.60548	0.000122627	0.000860471	sexual genotype
isotig05169	26	0	-6.56292	4.39895	1.20864e-07	1.50981e-06	sexual genotype
isotig05170	16	0	-5.87199	3.69858	6.13562e-05	0.00046739	sexual genotype
isotig05171	17	0	-5.958	3.78603	3.07011e-05	0.000251139	sexual genotype
isotig05173	0	32	7.18097	4.69898	5.99623e-11	1.21658e-09	apomictic genotype
isotig05174	0	37	7.38908	4.90848	3.77503e-12	9.16426e-11	apomictic genotype
isotig05467	12	30	1.62339	5.09119	0.000614054	0.003601	apomictic genotype
isotig05470	0	63	8.15335	5.67654	1.51312e-20	8.30776e-19	apomictic genotype
isotig05475	0	12	5.78241	3.28376	0.000245094	0.00160051	apomictic genotype
isotig05548	17	0	-5.958	3.78603	3.07011e-05	0.000251139	sexual genotype
isotig05646	3	193	6.20518	7.3151	7.12674e-63	4.18195e-60	apomictic genotype
isotig05724	0	8	5.2105	2.69876	0.00391328	0.0173654	apomictic genotype
isotig05738	0	30	7.08853	4.60585	4.77335e-10	8.66844e-09	apomictic genotype
isotig05743	0	8	5.2105	2.69876	0.00391328	0.0173654	apomictic genotype
isotig05744	0	13	5.89587	3.39925	0.000122627	0.000860471	apomictic genotype
isotig05753	0	7	5.02341	2.50611	0.00782344	0.0305542	apomictic genotype
isotig05754	21	1	-3.79812	4.15798	4.03632e-05	0.000324661	sexual genotype
isotig05766	0	39	7.46459	4.98444	9.4748e-13	2.4779e-11	apomictic genotype
isotig05767	0	37	7.38908	4.90848	3.77503e-12	9.16426e-11	apomictic genotype
isotig05784	1	10	3.32365	3.15821	0.00636217	0.027102	apomictic genotype
isotig05795	0	27	6.9377	4.45382	3.80158e-09	6.00624e-08	apomictic genotype
isotig05797	21	0	-6.25843	4.09086	3.84742e-06	3.83568e-05	sexual genotype
isotig05808	0	30	7.08853	4.60585	4.77335e-10	8.66844e-09	apomictic genotype
isotig05836	0	16	6.19088	3.69884	1.53628e-05	0.000134268	apomictic genotype
isotig05837	0	7	5.02341	2.50611	0.00782344	0.0305542	apomictic genotype
isotig05860	31	7	-1.79081	4.94646	0.00120499	0.00649168	sexual genotype
isotig05864	10	0	-5.20862	3.02055	0.00391328	0.0173654	sexual genotype
isotig05866	15	1	-3.32021	3.69859	0.000980413	0.00531381	sexual genotype
isotig05868	0	7	5.02341	2.50611	0.00782344	0.0305542	apomictic genotype
isotig05878	0	7	5.02341	2.50611	0.00782344	0.0305542	apomictic genotype
isotig05891	32	6	-2.05123	4.94645	0.000316266	0.00201448	sexual genotype
isotig05902	9	0	-5.06095	2.86855	0.00782344	0.0305542	sexual genotype
isotig05905	7	42	2.86025	5.31373	2.42574e-09	4.0061e-08	apomictic genotype
isotig05909	88	32	-1.13015	6.60524	9.13218e-05	0.00067859	sexual genotype
isotig05918	0	18	6.35861	3.86878	3.84742e-06	3.83568e-05	apomictic genotype
isotig05925	26	0	-6.56292	4.39895	1.20864e-07	1.50981e-06	sexual genotype
isotig05931	14	0	-5.68286	3.50595	0.000245094	0.00160051	sexual genotype
isotig05932	0	34	7.26785	4.78646	1.50437e-11	3.31943e-10	apomictic genotype
isotig05939	10	0	-5.20862	3.02055	0.00391328	0.0173654	sexual genotype
isotig05941	13	1	-3.11779	3.50596	0.0034275	0.0161728	sexual genotype
isotig05943	15	0	-5.78052	3.60548	0.000122627	0.000860471	sexual genotype
isotig05945	0	57	8.0095	5.53209	9.50207e-19	4.37317e-17	apomictic genotype
isotig05946	0	47	7.73238	5.2537	1.88827e-15	6.4821e-14	apomictic genotype
isotig05949	30	0	-6.76734	4.60537	7.59254e-09	1.13782e-07	sexual genotype
isotig05950	11	0	-5.34257	3.15805	0.00195752	0.00964634	sexual genotype
isotig05951	0	11	5.65926	3.15822	0.000489894	0.0029371	apomictic genotype
isotig05952	0	12	5.78241	3.28376	0.000245094	0.00160051	apomictic genotype
isotig05953	1	89	6.44936	6.19133	3.16737e-29	3.25892e-27	apomictic genotype
isotig05954	0	14	6.00105	3.50617	6.13562e-05	0.00046739	apomictic genotype
isotig06186	0	13	5.89587	3.39925	0.000122627	0.000860471	apomictic genotype
isotig06190	0	73	8.3652	5.88917	7.68507e-24	5.45582e-22	apomictic genotype
isotig06306	0	29	7.03998	4.55693	9.53196e-10	1.66267e-08	apomictic genotype
isotig06332	4	37	3.44502	5.05655	3.12385e-09	5.11404e-08	apomictic genotype
isotig06345	0	23	6.70842	4.22246	6.05043e-08	7.89521e-07	apomictic genotype
isotig06358	2	13	2.861	3.60569	0.00419502	0.0184607	apomictic genotype
isotig06382	0	11	5.65926	3.15822	0.000489894	0.0029371	apomictic genotype
isotig06383	1	27	4.73674	4.50628	3.80158e-09	6.00624e-08	apomictic genotype
isotig06518	0	8	5.2105	2.69876	0.00391328	0.0173654	apomictic genotype
isotig06519	25	0	-6.50695	4.34237	2.4145e-07	2.89609e-06	sexual genotype
isotig06520	0	7	5.02341	2.50611	0.00782344	0.0305542	apomictic genotype
isotig06542	10	0	-5.20862	3.02055	0.00391328	0.0173654	sexual genotype
isotig06578	12	1	-3.00483	3.39906	0.00636217	0.027102	sexual genotype
isotig06599	187	305	1.02853	8.64257	1.53263e-14	4.76472e-13	apomictic genotype
isotig06608	94	27	-1.46829	6.61713	1.08617e-06	1.17791e-05	sexual genotype
isotig06641	33	0	-6.90364	4.74285	1.90354e-09	3.16737e-08	sexual genotype
isotig06664	43	3	-3.42372	5.22197	3.20238e-08	4.37487e-07	sexual genotype
isotig06675	0	11	5.65926	3.15822	0.000489894	0.0029371	apomictic genotype
isotig06678	0	51	7.84969	5.37157	1.19234e-16	4.53223e-15	apomictic genotype
isotig06679	1	10	3.32365	3.15821	0.00636217	0.027102	apomictic genotype
isotig06681	16	0	-5.87199	3.69858	6.13562e-05	0.00046739	sexual genotype
isotig06690	10	0	-5.20862	3.02055	0.00391328	0.0173654	sexual genotype
isotig06692	0	37	7.38908	4.90848	3.77503e-12	9.16426e-11	apomictic genotype
isotig06693	0	30	7.08853	4.60585	4.77335e-10	8.66844e-09	apomictic genotype
isotig06695	0	43	7.60469	5.12534	5.97214e-14	1.7758e-12	apomictic genotype
isotig06704	1	39	5.26362	5.02096	4.74709e-13	1.29562e-11	apomictic genotype
isotig06709	0	11	5.65926	3.15822	0.000489894	0.0029371	apomictic genotype
isotig06710	0	12	5.78241	3.28376	0.000245094	0.00160051	apomictic genotype
isotig06720	0	17	6.27718	3.78631	7.68793e-06	7.2054e-05	apomictic genotype
isotig06737	1	10	3.32365	3.15821	0.00636217	0.027102	apomictic genotype
isotig06745	14	0	-5.68286	3.50595	0.000245094	0.00160051	sexual genotype
isotig06747	14	1	-3.22255	3.60549	0.00183717	0.00960665	sexual genotype
isotig06752	9	0	-5.06095	2.86855	0.00782344	0.0305542	sexual genotype
isotig06753	24	0	-6.44872	4.28348	4.82371e-07	5.51459e-06	sexual genotype
isotig06754	15	0	-5.78052	3.60548	0.000122627	0.000860471	sexual genotype
isotig06755	0	8	5.2105	2.69876	0.00391328	0.0173654	apomictic genotype
isotig06760	0	35	7.3094	4.82829	1.50437e-11	3.31943e-10	apomictic genotype
isotig06763	48	1	-4.98013	5.31307	3.21049e-11	6.76219e-10	sexual genotype
isotig06764	1	69	6.08319	5.82859	6.07876e-23	4.09118e-21	apomictic genotype
isotig06765	0	27	6.9377	4.45382	3.80158e-09	6.00624e-08	apomictic genotype
isotig06766	20	0	-6.18898	4.02048	7.68793e-06	7.2054e-05	sexual genotype
isotig06768	0	9	5.37608	2.8687	0.00195752	0.00964634	apomictic genotype
isotig06769	0	19	6.43569	3.94679	9.6373e-07	1.04755e-05	apomictic genotype
isotig06772	15	30	1.30801	5.19071	0.00457933	0.0199741	apomictic genotype
isotig06773	14	1	-3.22255	3.60549	0.00183717	0.00960665	sexual genotype
isotig06774	20	1	-3.72867	4.09088	7.68171e-05	0.000573418	sexual genotype
isotig06775	1	72	6.1444	5.88915	7.68507e-24	5.45582e-22	apomictic genotype
isotig06776	0	60	8.08322	5.60612	1.19881e-19	5.9789e-18	apomictic genotype
isotig06777	0	65	8.19828	5.72164	3.80828e-21	2.21051e-19	apomictic genotype
isotig06780	16	0	-5.87199	3.69858	6.13562e-05	0.00046739	sexual genotype
isotig06781	1	12	3.58145	3.39923	0.00183717	0.00960665	apomictic genotype
isotig06795	0	54	7.9318	5.45406	1.50272e-17	6.2497e-16	apomictic genotype
isotig06797	0	40	7.50091	5.02098	4.74709e-13	1.29562e-11	apomictic genotype
isotig07194	0	19	6.43569	3.94679	9.6373e-07	1.04755e-05	apomictic genotype
isotig07233	0	49	7.79223	5.31384	4.7445e-16	1.72822e-14	apomictic genotype
isotig07234	0	13	5.89587	3.39925	0.000122627	0.000860471	apomictic genotype
isotig07390	0	7	5.02341	2.50611	0.00782344	0.0305542	apomictic genotype
isotig07433	1	20	4.30789	4.09118	5.78262e-06	5.64508e-05	apomictic genotype
isotig07456	10	0	-5.20862	3.02055	0.00391328	0.0173654	sexual genotype
isotig07495	11	138	3.93927	6.91901	7.73839e-36	1.22622e-33	apomictic genotype
isotig07497	0	44	7.63769	5.15852	1.49982e-14	4.66659e-13	apomictic genotype
isotig07498	1	30	4.88756	4.65315	4.77335e-10	8.66844e-09	apomictic genotype
isotig07503	0	7	5.02341	2.50611	0.00782344	0.0305542	apomictic genotype
isotig07508	27	0	-6.6168	4.45339	6.05043e-08	7.89521e-07	sexual genotype
isotig07511	0	19	6.43569	3.94679	9.6373e-07	1.04755e-05	apomictic genotype
isotig07513	45	0	-7.34788	5.19022	2.03311e-11	4.43657e-10	sexual genotype
isotig07515	0	8	5.2105	2.69876	0.00391328	0.0173654	apomictic genotype
isotig07521	63	2	-4.50788	5.72063	3.53869e-14	1.08133e-12	sexual genotype
isotig07524	0	54	7.9318	5.45406	1.50272e-17	6.2497e-16	apomictic genotype
isotig07525	0	20	6.50885	4.0208	4.82371e-07	5.51459e-06	apomictic genotype
isotig07540	0	24	6.76925	4.28387	3.02899e-08	4.15767e-07	apomictic genotype
isotig07548	82	0	-8.20957	6.05566	2.33181e-21	1.3769e-19	sexual genotype
isotig07582	35	5	-2.43222	5.02042	2.47469e-05	0.000211653	sexual genotype
isotig07593	1	78	6.25954	6.00316	1.22997e-25	9.91232e-24	apomictic genotype
isotig07627	3	29	3.48005	4.69893	1.33541e-07	1.6623e-06	apomictic genotype
isotig07628	14	0	-5.68286	3.50595	0.000245094	0.00160051	sexual genotype
isotig07635	0	43	7.60469	5.12534	5.97214e-14	1.7758e-12	apomictic genotype
isotig07636	0	21	6.57849	4.0912	2.4145e-07	2.89609e-06	apomictic genotype
isotig07651	8	24	1.87283	4.69885	0.0013304	0.00711117	apomictic genotype
isotig07656	0	20	6.50885	4.0208	4.82371e-07	5.51459e-06	apomictic genotype
isotig07672	2	15	3.06421	3.78628	0.000276113	0.00177225	apomictic genotype
isotig07673	22	3	-2.46571	4.34242	0.0015534	0.00822935	sexual genotype
isotig07683	0	15	6.09909	3.60572	3.07011e-05	0.000251139	apomictic genotype
isotig07690	16	0	-5.87199	3.69858	6.13562e-05	0.00046739	sexual genotype
isotig07692	121	32	-1.58834	6.95551	2.95638e-09	4.84834e-08	sexual genotype
isotig07697	3	45	4.11002	5.28404	1.24401e-12	3.25115e-11	apomictic genotype
isotig07698	10	0	-5.20862	3.02055	0.00391328	0.0173654	sexual genotype
isotig07705	0	22	6.64492	4.15832	1.20864e-07	1.50981e-06	apomictic genotype
isotig07707	10	0	-5.20862	3.02055	0.00391328	0.0173654	sexual genotype
isotig07708	0	10	5.52461	3.02071	0.00097925	0.00531381	apomictic genotype
isotig07712	29	2	-3.39599	4.6527	8.54838e-06	7.97601e-05	sexual genotype
isotig07722	0	10	5.52461	3.02071	0.00097925	0.00531381	apomictic genotype
isotig07725	61	0	-7.78444	5.62899	8.6681e-16	3.13916e-14	sexual genotype
isotig07730	0	23	6.70842	4.22246	6.05043e-08	7.89521e-07	apomictic genotype
isotig07731	0	12	5.78241	3.28376	0.000245094	0.00160051	apomictic genotype
isotig07736	0	33	7.22507	4.74338	3.00335e-11	6.34369e-10	apomictic genotype
isotig07737	2	32	4.1461	4.78643	1.10747e-09	1.91575e-08	apomictic genotype
isotig07740	31	6	-2.00583	4.90798	0.000513761	0.00306989	sexual genotype
isotig07742	1	58	5.83353	5.58185	2.39011e-19	1.15077e-17	apomictic genotype
isotig07743	0	23	6.70842	4.22246	6.05043e-08	7.89521e-07	apomictic genotype
isotig07744	17	2	-2.63511	3.94652	0.00444281	0.0194079	sexual genotype
isotig07745	0	16	6.19088	3.69884	1.53628e-05	0.000134268	apomictic genotype
isotig07746	0	46	7.70151	5.22267	3.76734e-15	1.25874e-13	apomictic genotype
isotig07754	0	35	7.3094	4.82829	1.50437e-11	3.31943e-10	apomictic genotype
isotig07757	0	7	5.02341	2.50611	0.00782344	0.0305542	apomictic genotype
isotig07760	1	10	3.32365	3.15821	0.00636217	0.027102	apomictic genotype
isotig07774	0	20	6.50885	4.0208	4.82371e-07	5.51459e-06	apomictic genotype
isotig07775	21	36	1.09136	5.53175	0.00542065	0.0235262	apomictic genotype
isotig07776	0	24	6.76925	4.28387	3.02899e-08	4.15767e-07	apomictic genotype
isotig07777	23	4	-2.13909	4.45345	0.00250938	0.0121773	sexual genotype
isotig07778	29	1	-4.25858	4.60538	1.64888e-06	1.7607e-05	sexual genotype
isotig07779	0	25	6.82761	4.34277	1.51646e-08	2.17619e-07	apomictic genotype
isotig07781	0	15	6.09909	3.60572	3.07011e-05	0.000251139	apomictic genotype
isotig07782	16	0	-5.87199	3.69858	6.13562e-05	0.00046739	sexual genotype
isotig07785	0	30	7.08853	4.60585	4.77335e-10	8.66844e-09	apomictic genotype
isotig07786	35	0	-6.98784	4.82773	4.77335e-10	8.66844e-09	sexual genotype
isotig07787	8	33	2.32865	5.05648	9.1492e-06	8.50701e-05	apomictic genotype
isotig07788	18	0	-6.03917	3.86849	1.53628e-05	0.000134268	sexual genotype
isotig07789	1	39	5.26362	5.02096	4.74709e-13	1.29562e-11	apomictic genotype
isotig07790	160	23	-2.46315	7.21346	7.87446e-20	4.01801e-18	sexual genotype
isotig07791	1	104	6.67355	6.41386	1.04362e-33	1.45159e-31	apomictic genotype
isotig07792	93	0	-8.39061	6.23719	2.67526e-24	1.97774e-22	sexual genotype
isotig07793	0	13	5.89587	3.39925	0.000122627	0.000860471	apomictic genotype
isotig07794	0	14	6.00105	3.50617	6.13562e-05	0.00046739	apomictic genotype
isotig07841	1	53	5.70398	5.45405	1.50272e-17	6.2497e-16	apomictic genotype
isotig08145	16	0	-5.87199	3.69858	6.13562e-05	0.00046739	sexual genotype
isotig08147	0	160	9.49492	7.02204	1.3736e-51	5.0083e-49	apomictic genotype
isotig08149	0	8	5.2105	2.69876	0.00391328	0.0173654	apomictic genotype
isotig08150	54	0	-7.60944	5.45319	4.89774e-14	1.48454e-12	sexual genotype
isotig08159	15	0	-5.78052	3.60548	0.000122627	0.000860471	sexual genotype
isotig08161	0	14	6.00105	3.50617	6.13562e-05	0.00046739	apomictic genotype
isotig08165	17	0	-5.958	3.78603	3.07011e-05	0.000251139	sexual genotype
isotig08216	0	13	5.89587	3.39925	0.000122627	0.000860471	apomictic genotype
isotig08218	0	16	6.19088	3.69884	1.53628e-05	0.000134268	apomictic genotype
isotig08220	0	8	5.2105	2.69876	0.00391328	0.0173654	apomictic genotype
isotig08319	0	7	5.02341	2.50611	0.00782344	0.0305542	apomictic genotype
isotig08334	0	15	6.09909	3.60572	3.07011e-05	0.000251139	apomictic genotype
isotig08338	0	17	6.27718	3.78631	7.68793e-06	7.2054e-05	apomictic genotype
isotig08349	0	62	8.13035	5.65344	3.01631e-20	1.59997e-18	apomictic genotype
isotig08385	0	44	7.63769	5.15852	1.49982e-14	4.66659e-13	apomictic genotype
isotig08394	0	31	7.13549	4.65317	1.19721e-10	2.32479e-09	apomictic genotype
isotig08467	13	0	-5.5781	3.39904	0.000489894	0.0029371	sexual genotype
isotig08468	0	14	6.00105	3.50617	6.13562e-05	0.00046739	apomictic genotype
isotig08476	20	2	-2.86609	4.158	0.00149764	0.00795756	sexual genotype
isotig08511	0	18	6.35861	3.86878	3.84742e-06	3.83568e-05	apomictic genotype
isotig08521	306	72	-1.76048	8.25942	1.65244e-24	1.23374e-22	sexual genotype
isotig08522	0	58	8.03449	5.55719	4.76548e-19	2.2427e-17	apomictic genotype
isotig08527	0	64	8.17599	5.69926	7.59085e-21	4.27398e-19	apomictic genotype
isotig08528	0	48	7.76262	5.28408	9.46492e-16	3.35969e-14	apomictic genotype
isotig08588	18	0	-6.03917	3.86849	1.53628e-05	0.000134268	sexual genotype
isotig08591	0	12	5.78241	3.28376	0.000245094	0.00160051	apomictic genotype
isotig08593	1	12	3.58145	3.39923	0.00183717	0.00960665	apomictic genotype
isotig08608	1	81	6.31383	6.05696	7.81902e-27	6.76598e-25	apomictic genotype
isotig08609	0	57	8.0095	5.53209	9.50207e-19	4.37317e-17	apomictic genotype
isotig08632	20	0	-6.18898	4.02048	7.68793e-06	7.2054e-05	sexual genotype
isotig08636	0	8	5.2105	2.69876	0.00391328	0.0173654	apomictic genotype
isotig08652	13	0	-5.5781	3.39904	0.000489894	0.0029371	sexual genotype
isotig08654	0	7	5.02341	2.50611	0.00782344	0.0305542	apomictic genotype
isotig08671	0	11	5.65926	3.15822	0.000489894	0.0029371	apomictic genotype
isotig08678	1	474	8.85945	8.59463	2.48697e-150	1.16748e-146	apomictic genotype
isotig08689	0	9	5.37608	2.8687	0.00195752	0.00964634	apomictic genotype
isotig08690	40	11	-1.5198	5.37093	0.00142124	0.00758378	sexual genotype
isotig08691	0	18	6.35861	3.86878	3.84742e-06	3.83568e-05	apomictic genotype
isotig08713	6	19	1.93825	4.34268	0.00250938	0.0121773	apomictic genotype
isotig08733	0	19	6.43569	3.94679	9.6373e-07	1.04755e-05	apomictic genotype
isotig08735	0	9	5.37608	2.8687	0.00195752	0.00964634	apomictic genotype
isotig08737	0	11	5.65926	3.15822	0.000489894	0.0029371	apomictic genotype
isotig08759	1	21	4.37752	4.15831	3.01494e-06	3.13472e-05	apomictic genotype
isotig08768	0	8	5.2105	2.69876	0.00391328	0.0173654	apomictic genotype
isotig08776	10	0	-5.20862	3.02055	0.00391328	0.0173654	sexual genotype
isotig08780	0	39	7.46459	4.98444	9.4748e-13	2.4779e-11	apomictic genotype
isotig08786	0	7	5.02341	2.50611	0.00782344	0.0305542	apomictic genotype
isotig08787	0	11	5.65926	3.15822	0.000489894	0.0029371	apomictic genotype
isotig08792	14	0	-5.68286	3.50595	0.000245094	0.00160051	sexual genotype
isotig08797	2	12	2.74754	3.50614	0.0074061	0.0305542	apomictic genotype
isotig08798	0	25	6.82761	4.34277	1.51646e-08	2.17619e-07	apomictic genotype
isotig08800	1	20	4.30789	4.09118	5.78262e-06	5.64508e-05	apomictic genotype
isotig08808	0	11	5.65926	3.15822	0.000489894	0.0029371	apomictic genotype
isotig08820	0	7	5.02341	2.50611	0.00782344	0.0305542	apomictic genotype
isotig08824	28	0	-6.66875	4.50585	3.02899e-08	4.15767e-07	sexual genotype
isotig08825	0	9	5.37608	2.8687	0.00195752	0.00964634	apomictic genotype
isotig08826	15	0	-5.78052	3.60548	0.000122627	0.000860471	sexual genotype
isotig08831	2	12	2.74754	3.50614	0.0074061	0.0305542	apomictic genotype
isotig08836	0	10	5.52461	3.02071	0.00097925	0.00531381	apomictic genotype
isotig08843	2	243	7.06225	7.63747	2.8809e-78	2.77416e-75	apomictic genotype
isotig08848	0	11	5.65926	3.15822	0.000489894	0.0029371	apomictic genotype
isotig08852	2	83	5.51502	6.10881	1.97202e-27	1.78027e-25	apomictic genotype
isotig08853	47	3	-3.55126	5.34224	2.88644e-09	4.7544e-08	sexual genotype
isotig08860	16	2	-2.5491	3.86852	0.00756354	0.0305542	sexual genotype
isotig08861	0	31	7.13549	4.65317	1.19721e-10	2.32479e-09	apomictic genotype
isotig08862	3	15	2.53916	3.86873	0.00131833	0.0070658	apomictic genotype
isotig08866	0	67	8.24186	5.76538	9.58676e-22	5.87326e-20	apomictic genotype
isotig08868	1	81	6.31383	6.05696	7.81902e-27	6.76598e-25	apomictic genotype
isotig08872	9	0	-5.06095	2.86855	0.00782344	0.0305542	sexual genotype
isotig08874	0	18	6.35861	3.86878	3.84742e-06	3.83568e-05	apomictic genotype
isotig08875	0	7	5.02341	2.50611	0.00782344	0.0305542	apomictic genotype
isotig08876	26	48	1.1997	5.90839	0.000782068	0.0045381	apomictic genotype
isotig08878	21	0	-6.25843	4.09086	3.84742e-06	3.83568e-05	sexual genotype
isotig08879	1	43	5.40373	5.1585	1.49982e-14	4.66659e-13	apomictic genotype
isotig08881	23	0	-6.38803	4.22209	9.6373e-07	1.04755e-05	sexual genotype
isotig08884	10	0	-5.20862	3.02055	0.00391328	0.0173654	sexual genotype
isotig08885	1	39	5.26362	5.02096	4.74709e-13	1.29562e-11	apomictic genotype
isotig09112	19	0	-6.11602	3.94648	1.53628e-05	0.000134268	sexual genotype
isotig09122	0	12	5.78241	3.28376	0.000245094	0.00160051	apomictic genotype
isotig09205	11	0	-5.34257	3.15805	0.00195752	0.00964634	sexual genotype
isotig09211	0	27	6.9377	4.45382	3.80158e-09	6.00624e-08	apomictic genotype
isotig09213	0	37	7.38908	4.90848	3.77503e-12	9.16426e-11	apomictic genotype
isotig09275	532	16	-4.7123	8.79316	2.63775e-108	5.50338e-105	sexual genotype
isotig09311	0	8	5.2105	2.69876	0.00391328	0.0173654	apomictic genotype
isotig09347	0	8	5.2105	2.69876	0.00391328	0.0173654	apomictic genotype
isotig09366	0	36	7.34979	4.86894	7.53576e-12	1.75889e-10	apomictic genotype
isotig09368	54	0	-7.60944	5.45319	4.89774e-14	1.48454e-12	sexual genotype
isotig09378	11	0	-5.34257	3.15805	0.00195752	0.00964634	sexual genotype
isotig09402	133	51	-1.05575	7.22176	4.88292e-06	4.8487e-05	sexual genotype
isotig09403	45	16	-1.157	5.62925	0.00629421	0.0270952	sexual genotype
isotig09407	75	28	-1.09155	6.38491	0.000422358	0.00266001	sexual genotype
isotig09410	0	16	6.19088	3.69884	1.53628e-05	0.000134268	apomictic genotype
isotig09416	15	0	-5.78052	3.60548	0.000122627	0.000860471	sexual genotype
isotig09588	13	0	-5.5781	3.39904	0.000489894	0.0029371	sexual genotype
isotig09592	0	41	7.53634	5.05661	2.37852e-13	6.68603e-12	apomictic genotype
isotig09607	26	1	-4.10261	4.4534	1.0613e-05	9.82188e-05	sexual genotype
isotig09711	0	18	6.35861	3.86878	3.84742e-06	3.83568e-05	apomictic genotype
isotig09761	91	0	-8.35934	6.20584	5.26725e-24	3.8114e-22	sexual genotype
isotig09762	43	96	1.47659	6.81818	1.10858e-08	1.64947e-07	apomictic genotype
isotig09767	0	129	9.1847	6.71107	1.82325e-41	3.89045e-39	apomictic genotype
isotig09785	10	0	-5.20862	3.02055	0.00391328	0.0173654	sexual genotype
isotig09788	0	10	5.52461	3.02071	0.00097925	0.00531381	apomictic genotype
isotig09790	0	17	6.27718	3.78631	7.68793e-06	7.2054e-05	apomictic genotype
isotig09800	0	30	7.08853	4.60585	4.77335e-10	8.66844e-09	apomictic genotype
isotig09802	0	60	8.08322	5.60612	1.19881e-19	5.9789e-18	apomictic genotype
isotig09804	23	0	-6.38803	4.22209	9.6373e-07	1.04755e-05	sexual genotype
isotig09815	0	7	5.02341	2.50611	0.00782344	0.0305542	apomictic genotype
isotig09816	19	0	-6.11602	3.94648	1.53628e-05	0.000134268	sexual genotype
isotig09819	82	13	-2.3137	6.26808	2.88957e-10	5.49458e-09	sexual genotype
isotig09836	1	60	5.88225	5.62996	6.01315e-20	3.09348e-18	apomictic genotype
isotig09850	0	9	5.37608	2.8687	0.00195752	0.00964634	apomictic genotype
isotig09891	16	2	-2.5491	3.86852	0.00756354	0.0305542	sexual genotype
isotig09906	4	58	4.09043	5.65338	1.42039e-15	5.03235e-14	apomictic genotype
isotig09919	0	70	8.30485	5.8286	6.07876e-23	4.09118e-21	apomictic genotype
isotig09921	1	18	4.15765	3.94677	2.11617e-05	0.000181818	apomictic genotype
isotig09922	0	94	8.72899	6.25412	1.01417e-30	1.15416e-28	apomictic genotype
isotig09928	0	13	5.89587	3.39925	0.000122627	0.000860471	apomictic genotype
isotig09929	9	0	-5.06095	2.86855	0.00782344	0.0305542	sexual genotype
isotig09931	13	0	-5.5781	3.39904	0.000489894	0.0029371	sexual genotype
isotig09933	0	30	7.08853	4.60585	4.77335e-10	8.66844e-09	apomictic genotype
isotig09938	0	28	6.98975	4.5063	1.90354e-09	3.16737e-08	apomictic genotype
isotig09964	1	248	7.92552	7.66089	1.8957e-79	1.8735e-76	apomictic genotype
isotig10019	1	58	5.83353	5.58185	2.39011e-19	1.15077e-17	apomictic genotype
isotig10061	0	15	6.09909	3.60572	3.07011e-05	0.000251139	apomictic genotype
isotig10091	1	14	3.80009	3.6057	0.000521183	0.00308431	apomictic genotype
isotig10113	477	99	-1.94224	8.86616	3.23012e-42	7.01197e-40	sexual genotype
isotig10114	0	191	9.7501	7.27782	4.29242e-61	2.30289e-58	apomictic genotype
isotig10145	10	0	-5.20862	3.02055	0.00391328	0.0173654	sexual genotype
isotig10147	16	2	-2.5491	3.86852	0.00756354	0.0305542	sexual genotype
isotig10148	109	2	-5.29611	6.49235	5.92172e-25	4.55718e-23	sexual genotype
isotig10149	48	2	-4.11754	5.34222	2.56799e-10	4.89547e-09	sexual genotype
isotig10150	10	0	-5.20862	3.02055	0.00391328	0.0173654	sexual genotype
isotig10151	0	9	5.37608	2.8687	0.00195752	0.00964634	apomictic genotype
isotig10156	33	1	-4.44333	4.78593	2.51049e-07	3.00164e-06	sexual genotype
isotig10157	19	0	-6.11602	3.94648	1.53628e-05	0.000134268	sexual genotype
isotig10159	0	19	6.43569	3.94679	9.6373e-07	1.04755e-05	apomictic genotype
isotig10160	14	0	-5.68286	3.50595	0.000245094	0.00160051	sexual genotype
isotig10161	13	0	-5.5781	3.39904	0.000489894	0.0029371	sexual genotype
isotig10163	17	1	-3.49769	3.86851	0.000276113	0.00177225	sexual genotype
isotig10176	36	1	-4.56785	4.9079	3.75948e-08	5.10808e-07	sexual genotype
isotig10179	0	13	5.89587	3.39925	0.000122627	0.000860471	apomictic genotype
isotig10180	0	59	8.05906	5.58186	2.39011e-19	1.15077e-17	apomictic genotype
isotig10181	1	40	5.29995	5.0566	2.37852e-13	6.68603e-12	apomictic genotype
isotig10184	20	2	-2.86609	4.158	0.00149764	0.00795756	sexual genotype
isotig10187	117	305	1.70378	8.42165	2.83031e-30	3.1824e-28	apomictic genotype
isotig10190	0	40	7.50091	5.02098	4.74709e-13	1.29562e-11	apomictic genotype
isotig10192	0	43	7.60469	5.12534	5.97214e-14	1.7758e-12	apomictic genotype
isotig10193	48	0	-7.44043	5.28331	2.73541e-12	6.87606e-11	sexual genotype
isotig10194	32	1	-4.39931	4.74287	4.7109e-07	5.51459e-06	sexual genotype
isotig10195	0	58	8.03449	5.55719	4.76548e-19	2.2427e-17	apomictic genotype
isotig10199	0	13	5.89587	3.39925	0.000122627	0.000860471	apomictic genotype
isotig10214	1	127	6.96124	6.69982	3.62203e-41	7.64187e-39	apomictic genotype
isotig10220	64	0	-7.85339	5.69824	1.14913e-16	4.46282e-15	sexual genotype
isotig10223	0	13	5.89587	3.39925	0.000122627	0.000860471	apomictic genotype
isotig10224	0	98	8.78897	6.31428	6.46885e-32	8.15227e-30	apomictic genotype
isotig10225	0	37	7.38908	4.90848	3.77503e-12	9.16426e-11	apomictic genotype
isotig10226	0	37	7.38908	4.90848	3.77503e-12	9.16426e-11	apomictic genotype
isotig10227	31	1	-4.35391	4.69848	8.82267e-07	9.91132e-06	sexual genotype
isotig10228	0	33	7.22507	4.74338	3.00335e-11	6.34369e-10	apomictic genotype
isotig10229	0	18	6.35861	3.86878	3.84742e-06	3.83568e-05	apomictic genotype
isotig10231	14	0	-5.68286	3.50595	0.000245094	0.00160051	sexual genotype
isotig10232	0	52	7.87758	5.3996	5.97777e-17	2.33363e-15	apomictic genotype
isotig10234	0	8	5.2105	2.69876	0.00391328	0.0173654	apomictic genotype
isotig10235	118	10	-3.20857	6.69794	1.04554e-19	5.32772e-18	sexual genotype
isotig10236	1	12	3.58145	3.39923	0.00183717	0.00960665	apomictic genotype
isotig10237	0	11	5.65926	3.15822	0.000489894	0.0029371	apomictic genotype
isotig10238	0	12	5.78241	3.28376	0.000245094	0.00160051	apomictic genotype
isotig10244	54	1	-5.14913	5.47968	6.47897e-13	1.76062e-11	sexual genotype
isotig10249	0	34	7.26785	4.78646	1.50437e-11	3.31943e-10	apomictic genotype
isotig10254	5	24	2.52213	4.55685	6.0176e-05	0.00046739	apomictic genotype
isotig10256	32	0	-6.85962	4.69846	3.80158e-09	6.00624e-08	sexual genotype
isotig10258	1	23	4.50746	4.28385	6.05043e-08	7.89521e-07	apomictic genotype
isotig10270	99	0	-8.48054	6.32734	4.58507e-26	3.84358e-24	sexual genotype
isotig10271	2	32	4.1461	4.78643	1.10747e-09	1.91575e-08	apomictic genotype
isotig10277	209	51	-1.70673	7.72003	9.77185e-17	3.80686e-15	sexual genotype
isotig10278	0	16	6.19088	3.69884	1.53628e-05	0.000134268	apomictic genotype
isotig10279	0	26	6.8837	4.39937	7.59254e-09	1.13782e-07	apomictic genotype
isotig10280	1	37	5.18812	4.94694	1.89119e-12	4.79241e-11	apomictic genotype
isotig10282	42	0	-7.24897	5.09071	7.72448e-11	1.55213e-09	sexual genotype
isotig10283	16	0	-5.87199	3.69858	6.13562e-05	0.00046739	sexual genotype
isotig10285	0	39	7.46459	4.98444	9.4748e-13	2.4779e-11	apomictic genotype
isotig10293	22	0	-6.32469	4.15797	1.92554e-06	2.03885e-05	sexual genotype
isotig10294	1	88	6.4331	6.1752	6.30494e-29	6.23111e-27	apomictic genotype
isotig10295	1	44	5.43673	5.19093	7.51669e-15	2.41479e-13	apomictic genotype
isotig10297	28	0	-6.66875	4.50585	3.02899e-08	4.15767e-07	sexual genotype
isotig10298	19	0	-6.11602	3.94648	1.53628e-05	0.000134268	sexual genotype
isotig10299	2	17	3.24231	3.94676	7.68171e-05	0.000573418	apomictic genotype
isotig10300	0	67	8.24186	5.76538	9.58676e-22	5.87326e-20	apomictic genotype
isotig10301	0	82	8.53245	6.05698	7.81902e-27	6.76598e-25	apomictic genotype
isotig10302	0	33	7.22507	4.74338	3.00335e-11	6.34369e-10	apomictic genotype
isotig10303	14	0	-5.68286	3.50595	0.000245094	0.00160051	sexual genotype
isotig10306	0	15	6.09909	3.60572	3.07011e-05	0.000251139	apomictic genotype
isotig10308	0	14	6.00105	3.50617	6.13562e-05	0.00046739	apomictic genotype
isotig10311	4	18	2.41455	4.15826	0.000491667	0.00294256	apomictic genotype
isotig10312	63	0	-7.83077	5.67552	2.25417e-16	8.49955e-15	sexual genotype
isotig10313	1	105	6.68732	6.42754	2.63805e-34	3.82518e-32	apomictic genotype
isotig10314	0	41	7.53634	5.05661	2.37852e-13	6.68603e-12	apomictic genotype
isotig10317	24	0	-6.44872	4.28348	4.82371e-07	5.51459e-06	sexual genotype
isotig10318	3	15	2.53916	3.86873	0.00131833	0.0070658	apomictic genotype
isotig10321	21	0	-6.25843	4.09086	3.84742e-06	3.83568e-05	sexual genotype
isotig10322	21	3	-2.39945	4.28353	0.00261354	0.0126061	sexual genotype
isotig10323	0	15	6.09909	3.60572	3.07011e-05	0.000251139	apomictic genotype
isotig10325	0	10	5.52461	3.02071	0.00097925	0.00531381	apomictic genotype
isotig10328	0	8	5.2105	2.69876	0.00391328	0.0173654	apomictic genotype
isotig10330	13	0	-5.5781	3.39904	0.000489894	0.0029371	sexual genotype
isotig10331	27	0	-6.6168	4.45339	6.05043e-08	7.89521e-07	sexual genotype
isotig10333	0	42	7.57092	5.09139	1.19181e-13	3.4219e-12	apomictic genotype
isotig10340	3	30	3.52859	4.74333	3.75948e-08	5.10808e-07	apomictic genotype
isotig10425	136	0	-8.93755	6.78519	1.3874e-34	2.04329e-32	sexual genotype
isotig10426	51	165	2.01185	7.45468	6.34651e-21	3.64997e-19	apomictic genotype
isotig10428	55	0	-7.63577	5.47966	2.50206e-14	7.65811e-13	sexual genotype
isotig10433	0	56	7.98406	5.50655	1.89475e-18	8.4711e-17	apomictic genotype
isotig10434	0	25	6.82761	4.34277	1.51646e-08	2.17619e-07	apomictic genotype
isotig10560	0	24	6.76925	4.28387	3.02899e-08	4.15767e-07	apomictic genotype
isotig10562	13	0	-5.5781	3.39904	0.000489894	0.0029371	sexual genotype
isotig10908	9	0	-5.06095	2.86855	0.00782344	0.0305542	sexual genotype
isotig10968	67	15	-1.82012	6.0559	1.32916e-06	1.43398e-05	sexual genotype
isotig11050	15	1	-3.32021	3.69859	0.000980413	0.00531381	sexual genotype
isotig11055	0	8	5.2105	2.69876	0.00391328	0.0173654	apomictic genotype
isotig11057	0	17	6.27718	3.78631	7.68793e-06	7.2054e-05	apomictic genotype
isotig11062	0	11	5.65926	3.15822	0.000489894	0.0029371	apomictic genotype
isotig11071	0	12	5.78241	3.28376	0.000245094	0.00160051	apomictic genotype
isotig11085	0	179	9.6566	7.1841	1.56532e-57	7.08259e-55	apomictic genotype
isotig11092	20	0	-6.18898	4.02048	7.68793e-06	7.2054e-05	sexual genotype
isotig11113	30	3	-2.90836	4.7429	3.43905e-05	0.000279856	sexual genotype
isotig11117	0	7	5.02341	2.50611	0.00782344	0.0305542	apomictic genotype
isotig11127	0	13	5.89587	3.39925	0.000122627	0.000860471	apomictic genotype
isotig11141	0	7	5.02341	2.50611	0.00782344	0.0305542	apomictic genotype
isotig11162	0	8	5.2105	2.69876	0.00391328	0.0173654	apomictic genotype
isotig11169	56	0	-7.66164	5.50565	2.50206e-14	7.65811e-13	sexual genotype
isotig11173	66	1	-5.43729	5.76432	4.76349e-16	1.73346e-14	sexual genotype
isotig11185	0	12	5.78241	3.28376	0.000245094	0.00160051	apomictic genotype
isotig11186	17	2	-2.63511	3.94652	0.00444281	0.0194079	sexual genotype
isotig11204	1	113	6.79304	6.53258	1.07921e-36	1.79335e-34	apomictic genotype
isotig11216	0	15	6.09909	3.60572	3.07011e-05	0.000251139	apomictic genotype
isotig11218	0	7	5.02341	2.50611	0.00782344	0.0305542	apomictic genotype
isotig11227	108	0	-8.60574	6.45281	2.0187e-28	1.95393e-26	sexual genotype
isotig11228	13	0	-5.5781	3.39904	0.000489894	0.0029371	sexual genotype
isotig11237	3	15	2.53916	3.86873	0.00131833	0.0070658	apomictic genotype
isotig11240	13	0	-5.5781	3.39904	0.000489894	0.0029371	sexual genotype
isotig11245	0	39	7.46459	4.98444	9.4748e-13	2.4779e-11	apomictic genotype
isotig11246	76	0	-8.10033	5.94608	6.85515e-20	3.50266e-18	sexual genotype
isotig11250	0	51	7.84969	5.37157	1.19234e-16	4.53223e-15	apomictic genotype
isotig11334	12	0	-5.46514	3.28357	0.00097925	0.00531381	sexual genotype
isotig11465	1	52	5.67662	5.42707	2.99708e-17	1.20509e-15	apomictic genotype
isotig11466	41	0	-7.21444	5.05595	1.50444e-10	2.90186e-09	sexual genotype
isotig11536	168	403	1.58458	8.85838	2.31049e-35	3.55617e-33	apomictic genotype
isotig11537	44	266	2.91182	7.97686	7.51563e-51	2.61342e-48	apomictic genotype
isotig11538	22	97	2.44952	6.59422	2.80168e-16	1.04176e-14	apomictic genotype
isotig11546	34	1	-4.48604	4.82774	1.33541e-07	1.6623e-06	sexual genotype
isotig11549	0	9	5.37608	2.8687	0.00195752	0.00964634	apomictic genotype
isotig11562	0	12	5.78241	3.28376	0.000245094	0.00160051	apomictic genotype
isotig11587	0	10	5.52461	3.02071	0.00097925	0.00531381	apomictic genotype
isotig11600	10	0	-5.20862	3.02055	0.00391328	0.0173654	sexual genotype
isotig11607	0	37	7.38908	4.90848	3.77503e-12	9.16426e-11	apomictic genotype
isotig11611	24	0	-6.44872	4.28348	4.82371e-07	5.51459e-06	sexual genotype
isotig11612	11	0	-5.34257	3.15805	0.00195752	0.00964634	sexual genotype
isotig11615	0	15	6.09909	3.60572	3.07011e-05	0.000251139	apomictic genotype
isotig11625	0	7	5.02341	2.50611	0.00782344	0.0305542	apomictic genotype
isotig11654	7	37	2.67841	5.15841	3.19171e-07	3.80161e-06	apomictic genotype
isotig11658	0	13	5.89587	3.39925	0.000122627	0.000860471	apomictic genotype
isotig11683	5	52	3.63047	5.53201	1.27408e-13	3.65532e-12	apomictic genotype
isotig11684	20	0	-6.18898	4.02048	7.68793e-06	7.2054e-05	sexual genotype
isotig11685	33	0	-6.90364	4.74285	1.90354e-09	3.16737e-08	sexual genotype
isotig11686	0	35	7.3094	4.82829	1.50437e-11	3.31943e-10	apomictic genotype
isotig11688	0	36	7.34979	4.86894	7.53576e-12	1.75889e-10	apomictic genotype
isotig11712	15	1	-3.32021	3.69859	0.000980413	0.00531381	sexual genotype
isotig11724	0	7	5.02341	2.50611	0.00782344	0.0305542	apomictic genotype
isotig11730	22	0	-6.32469	4.15797	1.92554e-06	2.03885e-05	sexual genotype
isotig11734	1	25	4.62665	4.39935	1.51646e-08	2.17619e-07	apomictic genotype
isotig11754	0	92	8.69804	6.22308	7.99466e-30	8.62757e-28	apomictic genotype
isotig11758	7	26	2.17303	4.74327	0.000197437	0.00135084	apomictic genotype
isotig11759	1	26	4.68274	4.45381	7.59254e-09	1.13782e-07	apomictic genotype
isotig11761	0	10	5.52461	3.02071	0.00097925	0.00531381	apomictic genotype
isotig11767	0	36	7.34979	4.86894	7.53576e-12	1.75889e-10	apomictic genotype
isotig11775	9	0	-5.06095	2.86855	0.00782344	0.0305542	sexual genotype
isotig11776	0	8	5.2105	2.69876	0.00391328	0.0173654	apomictic genotype
isotig11777	0	28	6.98975	4.5063	1.90354e-09	3.16737e-08	apomictic genotype
isotig11783	0	8	5.2105	2.69876	0.00391328	0.0173654	apomictic genotype
isotig11794	0	68	8.26316	5.78676	2.4138e-22	1.5443e-20	apomictic genotype
isotig11802	0	9	5.37608	2.8687	0.00195752	0.00964634	apomictic genotype
isotig11807	0	11	5.65926	3.15822	0.000489894	0.0029371	apomictic genotype
isotig11810	16	1	-3.41168	3.78605	0.000521183	0.00308431	sexual genotype
isotig11815	1	14	3.80009	3.6057	0.000521183	0.00308431	apomictic genotype
isotig11818	0	57	8.0095	5.53209	9.50207e-19	4.37317e-17	apomictic genotype
isotig11819	188	0	-9.40386	7.25195	3.86807e-47	1.10049e-44	sexual genotype
isotig11820	1	121	6.89154	6.6305	2.22863e-39	4.22708e-37	apomictic genotype
isotig11821	26	0	-6.56292	4.39895	1.20864e-07	1.50981e-06	sexual genotype
isotig11822	184	3	-5.5139	7.24431	3.04727e-42	6.65351e-40	sexual genotype
isotig11824	14	0	-5.68286	3.50595	0.000245094	0.00160051	sexual genotype
isotig11826	585	0	-11.0401	8.88692	2.8982e-144	9.8947e-141	sexual genotype
isotig11827	0	330	10.5383	8.06793	4.5375e-105	8.5203e-102	apomictic genotype
isotig11831	29	0	-6.71888	4.55647	1.51646e-08	2.17619e-07	sexual genotype
isotig11832	3	53	4.34502	5.5065	6.61716e-15	2.1818e-13	apomictic genotype
isotig11842	15	32	1.40045	5.25346	0.00211339	0.0103926	apomictic genotype
isotig11848	0	19	6.43569	3.94679	9.6373e-07	1.04755e-05	apomictic genotype
isotig11849	25	0	-6.50695	4.34237	2.4145e-07	2.89609e-06	sexual genotype
isotig11851	0	11	5.65926	3.15822	0.000489894	0.0029371	apomictic genotype
isotig11866	0	7	5.02341	2.50611	0.00782344	0.0305542	apomictic genotype
isotig11868	0	19	6.43569	3.94679	9.6373e-07	1.04755e-05	apomictic genotype
isotig11872	10	0	-5.20862	3.02055	0.00391328	0.0173654	sexual genotype
isotig11880	21	0	-6.25843	4.09086	3.84742e-06	3.83568e-05	sexual genotype
isotig11885	0	15	6.09909	3.60572	3.07011e-05	0.000251139	apomictic genotype
isotig11888	2	61	5.0721	5.6765	1.02227e-18	4.67618e-17	apomictic genotype
isotig11889	24	0	-6.44872	4.28348	4.82371e-07	5.51459e-06	sexual genotype
isotig11890	35	0	-6.98784	4.82773	4.77335e-10	8.66844e-09	sexual genotype
isotig11891	14	0	-5.68286	3.50595	0.000245094	0.00160051	sexual genotype
isotig11892	0	123	9.11611	6.6423	1.12151e-39	2.17105e-37	apomictic genotype
isotig11893	0	47	7.73238	5.2537	1.88827e-15	6.4821e-14	apomictic genotype
isotig11894	10	27	1.72908	4.90832	0.000477614	0.0029371	apomictic genotype
isotig11900	0	18	6.35861	3.86878	3.84742e-06	3.83568e-05	apomictic genotype
isotig11904	3	26	3.32377	4.55688	8.82267e-07	9.91132e-06	apomictic genotype
isotig11908	40	1	-4.71875	5.05597	2.92715e-09	4.8046e-08	sexual genotype
isotig11910	3	35	3.74947	4.94691	1.54122e-09	2.64537e-08	apomictic genotype
isotig11911	0	12	5.78241	3.28376	0.000245094	0.00160051	apomictic genotype
isotig11912	0	17	6.27718	3.78631	7.68793e-06	7.2054e-05	apomictic genotype
isotig11915	9	28	1.9288	4.90833	0.000297911	0.00190208	apomictic genotype
isotig11916	46	0	-7.37939	5.22193	1.04227e-11	2.42219e-10	sexual genotype
isotig11929	0	11	5.65926	3.15822	0.000489894	0.0029371	apomictic genotype
isotig11931	0	9	5.37608	2.8687	0.00195752	0.00964634	apomictic genotype
isotig11933	44	0	-7.31566	5.15781	3.96394e-11	8.24285e-10	sexual genotype
isotig11936	0	53	7.90495	5.42709	2.99708e-17	1.20509e-15	apomictic genotype
isotig11940	2	22	3.61004	4.28384	1.56949e-06	1.6831e-05	apomictic genotype
isotig11946	0	7	5.02341	2.50611	0.00782344	0.0305542	apomictic genotype
isotig11947	0	13	5.89587	3.39925	0.000122627	0.000860471	apomictic genotype
isotig11953	0	7	5.02341	2.50611	0.00782344	0.0305542	apomictic genotype
isotig11957	0	26	6.8837	4.39937	7.59254e-09	1.13782e-07	apomictic genotype
isotig11958	35	0	-6.98784	4.82773	4.77335e-10	8.66844e-09	sexual genotype
isotig11959	0	25	6.82761	4.34277	1.51646e-08	2.17619e-07	apomictic genotype
isotig11964	1	18	4.15765	3.94677	2.11617e-05	0.000181818	apomictic genotype
isotig11965	0	23	6.70842	4.22246	6.05043e-08	7.89521e-07	apomictic genotype
isotig11972	26	1	-4.10261	4.4534	1.0613e-05	9.82188e-05	sexual genotype
isotig11973	39	1	-4.68248	5.02035	5.55254e-09	8.67411e-08	sexual genotype
isotig11974	43	5	-2.72709	5.28339	5.56384e-07	6.34335e-06	sexual genotype
isotig11975	0	7	5.02341	2.50611	0.00782344	0.0305542	apomictic genotype
isotig11977	1	47	5.53142	5.28407	9.46492e-16	3.35969e-14	apomictic genotype
isotig11978	22	0	-6.32469	4.15797	1.92554e-06	2.03885e-05	sexual genotype
isotig11979	2	37	4.35421	4.98441	3.96394e-11	8.24285e-10	apomictic genotype
isotig11981	0	15	6.09909	3.60572	3.07011e-05	0.000251139	apomictic genotype
isotig11983	0	9	5.37608	2.8687	0.00195752	0.00964634	apomictic genotype
isotig11987	0	38	7.42733	4.94696	1.89119e-12	4.79241e-11	apomictic genotype
isotig11996	39	66	1.07745	6.41325	0.000214431	0.00146391	apomictic genotype
isotig11997	130	0	-8.87259	6.72014	7.782e-33	1.03636e-30	sexual genotype
isotig11998	0	23	6.70842	4.22246	6.05043e-08	7.89521e-07	apomictic genotype
isotig11999	0	16	6.19088	3.69884	1.53628e-05	0.000134268	apomictic genotype
isotig12002	1	96	6.55833	6.29946	2.5611e-31	3.06313e-29	apomictic genotype
isotig12006	0	37	7.38908	4.90848	3.77503e-12	9.16426e-11	apomictic genotype
isotig12010	0	51	7.84969	5.37157	1.19234e-16	4.53223e-15	apomictic genotype
isotig12011	62	0	-7.80779	5.65245	4.42087e-16	1.63733e-14	sexual genotype
isotig12012	19	43	1.48867	5.65314	0.000119881	0.000860471	apomictic genotype
isotig12013	0	38	7.42733	4.94696	1.89119e-12	4.79241e-11	apomictic genotype
isotig12014	0	39	7.46459	4.98444	9.4748e-13	2.4779e-11	apomictic genotype
isotig12015	35	3	-3.12886	4.9464	1.97889e-06	2.09109e-05	sexual genotype
isotig12019	57	7	-2.66364	5.69835	1.88657e-08	2.69803e-07	sexual genotype
isotig12021	0	8	5.2105	2.69876	0.00391328	0.0173654	apomictic genotype
isotig12022	1	35	5.10844	4.86892	7.53576e-12	1.75889e-10	apomictic genotype
isotig12023	0	13	5.89587	3.39925	0.000122627	0.000860471	apomictic genotype
isotig12025	34	8	-1.73585	5.09084	0.00146635	0.00780343	sexual genotype
isotig12026	52	0	-7.55527	5.39876	1.87485e-13	5.36662e-12	sexual genotype
isotig12027	19	0	-6.11602	3.94648	1.53628e-05	0.000134268	sexual genotype
isotig12029	55	0	-7.63577	5.47966	2.50206e-14	7.65811e-13	sexual genotype
isotig12030	0	54	7.9318	5.45406	1.50272e-17	6.2497e-16	apomictic genotype
isotig12031	0	48	7.76262	5.28408	9.46492e-16	3.35969e-14	apomictic genotype
isotig12034	32	0	-6.85962	4.69846	3.80158e-09	6.00624e-08	sexual genotype
isotig12035	0	17	6.27718	3.78631	7.68793e-06	7.2054e-05	apomictic genotype
isotig12037	24	0	-6.44872	4.28348	4.82371e-07	5.51459e-06	sexual genotype
isotig12040	150	0	-9.07863	6.92645	2.23458e-38	3.92148e-36	sexual genotype
isotig12041	2	180	6.62976	7.20807	2.013e-58	9.56938e-56	apomictic genotype
isotig12042	1	158	7.27584	7.01297	2.72424e-51	9.56156e-49	apomictic genotype
isotig12044	0	22	6.64492	4.15832	1.20864e-07	1.50981e-06	apomictic genotype
isotig12046	3	50	4.26131	5.42704	4.73598e-14	1.44367e-12	apomictic genotype
isotig12047	37	0	-7.06739	4.90788	2.15153e-09	3.55637e-08	sexual genotype
isotig12048	0	15	6.09909	3.60572	3.07011e-05	0.000251139	apomictic genotype
isotig12050	0	38	7.42733	4.94696	1.89119e-12	4.79241e-11	apomictic genotype
isotig12052	80	0	-8.17407	6.02005	4.58637e-21	2.64986e-19	sexual genotype
isotig12053	0	101	8.83238	6.35781	8.21463e-33	1.07118e-30	apomictic genotype
isotig12054	0	129	9.1847	6.71107	1.82325e-41	3.89045e-39	apomictic genotype
isotig12055	10	0	-5.20862	3.02055	0.00391328	0.0173654	sexual genotype
isotig12056	6	21	2.08106	4.45373	0.00091941	0.00527313	apomictic genotype
isotig12057	11	0	-5.34257	3.15805	0.00195752	0.00964634	sexual genotype
isotig12058	0	34	7.26785	4.78646	1.50437e-11	3.31943e-10	apomictic genotype
isotig12061	0	14	6.00105	3.50617	6.13562e-05	0.00046739	apomictic genotype
isotig12062	11	0	-5.34257	3.15805	0.00195752	0.00964634	sexual genotype
isotig12063	111	0	-8.64516	6.49232	2.63691e-29	2.75847e-27	sexual genotype
isotig12064	0	59	8.05906	5.58186	2.39011e-19	1.15077e-17	apomictic genotype
isotig12065	56	0	-7.66164	5.50565	2.50206e-14	7.65811e-13	sexual genotype
isotig12066	82	0	-8.20957	6.05566	2.33181e-21	1.3769e-19	sexual genotype
isotig12067	0	134	9.23947	6.76598	2.96929e-43	6.75828e-41	apomictic genotype
isotig12068	155	0	-9.12585	6.97372	1.51801e-39	2.92354e-37	sexual genotype
isotig12069	0	97	8.77421	6.29947	1.28711e-31	1.55426e-29	apomictic genotype
isotig12072	0	15	6.09909	3.60572	3.07011e-05	0.000251139	apomictic genotype
isotig12073	0	27	6.9377	4.45382	3.80158e-09	6.00624e-08	apomictic genotype
isotig12074	0	24	6.76925	4.28387	3.02899e-08	4.15767e-07	apomictic genotype
isotig12076	11	0	-5.34257	3.15805	0.00195752	0.00964634	sexual genotype
isotig12077	0	14	6.00105	3.50617	6.13562e-05	0.00046739	apomictic genotype
isotig12079	94	0	-8.40599	6.25261	1.35866e-24	1.01845e-22	sexual genotype
isotig12080	0	19	6.43569	3.94679	9.6373e-07	1.04755e-05	apomictic genotype
isotig12081	0	33	7.22507	4.74338	3.00335e-11	6.34369e-10	apomictic genotype
isotig12112	12	1	-3.00483	3.39906	0.00636217	0.027102	sexual genotype
isotig12432	33	0	-6.90364	4.74285	1.90354e-09	3.16737e-08	sexual genotype
isotig12433	0	24	6.76925	4.28387	3.02899e-08	4.15767e-07	apomictic genotype
isotig12434	0	15	6.09909	3.60572	3.07011e-05	0.000251139	apomictic genotype
isotig12435	0	10	5.52461	3.02071	0.00097925	0.00531381	apomictic genotype
isotig12447	0	10	5.52461	3.02071	0.00097925	0.00531381	apomictic genotype
isotig12474	1	11	3.4583	3.28375	0.0034275	0.0161728	apomictic genotype
isotig12500	14	2	-2.35997	3.69861	0.0074061	0.0305542	sexual genotype
isotig12502	0	47	7.73238	5.2537	1.88827e-15	6.4821e-14	apomictic genotype
isotig12508	0	13	5.89587	3.39925	0.000122627	0.000860471	apomictic genotype
isotig12805	19	0	-6.11602	3.94648	1.53628e-05	0.000134268	sexual genotype
isotig12806	0	10	5.52461	3.02071	0.00097925	0.00531381	apomictic genotype
isotig12936	11	0	-5.34257	3.15805	0.00195752	0.00964634	sexual genotype
isotig12938	0	18	6.35861	3.86878	3.84742e-06	3.83568e-05	apomictic genotype
isotig12989	9	0	-5.06095	2.86855	0.00782344	0.0305542	sexual genotype
isotig12991	10	0	-5.20862	3.02055	0.00391328	0.0173654	sexual genotype
isotig13036	9	0	-5.06095	2.86855	0.00782344	0.0305542	sexual genotype
isotig13040	0	7	5.02341	2.50611	0.00782344	0.0305542	apomictic genotype
isotig13042	0	9	5.37608	2.8687	0.00195752	0.00964634	apomictic genotype
isotig13044	45	0	-7.34788	5.19022	2.03311e-11	4.43657e-10	sexual genotype
isotig13045	0	15	6.09909	3.60572	3.07011e-05	0.000251139	apomictic genotype
isotig13046	18	0	-6.03917	3.86849	1.53628e-05	0.000134268	sexual genotype
isotig13053	0	7	5.02341	2.50611	0.00782344	0.0305542	apomictic genotype
isotig13056	32	0	-6.85962	4.69846	3.80158e-09	6.00624e-08	sexual genotype
isotig13070	0	25	6.82761	4.34277	1.51646e-08	2.17619e-07	apomictic genotype
isotig13076	0	38	7.42733	4.94696	1.89119e-12	4.79241e-11	apomictic genotype
isotig13092	273	1	-7.48106	7.79481	6.87407e-67	4.96453e-64	sexual genotype
isotig13096	29	0	-6.71888	4.55647	1.51646e-08	2.17619e-07	sexual genotype
isotig13101	0	8	5.2105	2.69876	0.00391328	0.0173654	apomictic genotype
isotig13108	9	0	-5.06095	2.86855	0.00782344	0.0305542	sexual genotype
isotig13110	0	7	5.02341	2.50611	0.00782344	0.0305542	apomictic genotype
isotig13113	0	8	5.2105	2.69876	0.00391328	0.0173654	apomictic genotype
isotig13117	18	0	-6.03917	3.86849	1.53628e-05	0.000134268	sexual genotype
isotig13126	2	13	2.861	3.60569	0.00419502	0.0184607	apomictic genotype
isotig13128	0	47	7.73238	5.2537	1.88827e-15	6.4821e-14	apomictic genotype
isotig13141	0	13	5.89587	3.39925	0.000122627	0.000860471	apomictic genotype
isotig13146	0	13	5.89587	3.39925	0.000122627	0.000860471	apomictic genotype
isotig13151	14	2	-2.35997	3.69861	0.0074061	0.0305542	sexual genotype
isotig13156	0	52	7.87758	5.3996	5.97777e-17	2.33363e-15	apomictic genotype
isotig13161	0	11	5.65926	3.15822	0.000489894	0.0029371	apomictic genotype
isotig13171	0	17	6.27718	3.78631	7.68793e-06	7.2054e-05	apomictic genotype
isotig13180	9	0	-5.06095	2.86855	0.00782344	0.0305542	sexual genotype
isotig13212	3	86	5.04105	6.17517	1.18149e-26	1.01535e-24	apomictic genotype
isotig13220	1	24	4.56828	4.34276	3.02899e-08	4.15767e-07	apomictic genotype
isotig13225	1	153	7.22951	6.96683	1.65958e-49	5.37291e-47	apomictic genotype
isotig13227	13	0	-5.5781	3.39904	0.000489894	0.0029371	sexual genotype
isotig13230	0	95	8.74422	6.2694	5.09634e-31	5.99979e-29	apomictic genotype
isotig13237	0	12	5.78241	3.28376	0.000245094	0.00160051	apomictic genotype
isotig13243	1	65	5.99732	5.74366	1.91069e-21	1.13898e-19	apomictic genotype
isotig13249	38	0	-7.10558	4.94635	1.10747e-09	1.91575e-08	sexual genotype
isotig13255	0	17	6.27718	3.78631	7.68793e-06	7.2054e-05	apomictic genotype
isotig13272	10	0	-5.20862	3.02055	0.00391328	0.0173654	sexual genotype
isotig13279	12	0	-5.46514	3.28357	0.00097925	0.00531381	sexual genotype
isotig13280	0	447	10.9758	8.50675	1.31147e-141	4.10436e-138	apomictic genotype
isotig13290	0	66	8.22024	5.74368	1.91069e-21	1.13898e-19	apomictic genotype
isotig13295	0	15	6.09909	3.60572	3.07011e-05	0.000251139	apomictic genotype
isotig13300	0	10	5.52461	3.02071	0.00097925	0.00531381	apomictic genotype
isotig13307	83	1	-5.7667	6.09043	2.3334e-20	1.26634e-18	sexual genotype
isotig13309	0	16	6.19088	3.69884	1.53628e-05	0.000134268	apomictic genotype
isotig13315	1	34	5.06689	4.82827	1.50437e-11	3.31943e-10	apomictic genotype
isotig13320	0	58	8.03449	5.55719	4.76548e-19	2.2427e-17	apomictic genotype
isotig13325	0	76	8.42313	5.9473	9.72018e-25	7.31546e-23	apomictic genotype
isotig13335	0	60	8.08322	5.60612	1.19881e-19	5.9789e-18	apomictic genotype
isotig13340	12	0	-5.46514	3.28357	0.00097925	0.00531381	sexual genotype
isotig13343	0	19	6.43569	3.94679	9.6373e-07	1.04755e-05	apomictic genotype
isotig13356	11	0	-5.34257	3.15805	0.00195752	0.00964634	sexual genotype
isotig13364	0	9	5.37608	2.8687	0.00195752	0.00964634	apomictic genotype
isotig13365	58	0	-7.71202	5.55626	6.52394e-15	2.15675e-13	sexual genotype
isotig13373	0	34	7.26785	4.78646	1.50437e-11	3.31943e-10	apomictic genotype
isotig13380	0	17	6.27718	3.78631	7.68793e-06	7.2054e-05	apomictic genotype
isotig13385	0	8	5.2105	2.69876	0.00391328	0.0173654	apomictic genotype
isotig13388	2	24	3.73437	4.39933	4.23548e-07	5.01303e-06	apomictic genotype
isotig13400	0	14	6.00105	3.50617	6.13562e-05	0.00046739	apomictic genotype
isotig13412	0	30	7.08853	4.60585	4.77335e-10	8.66844e-09	apomictic genotype
isotig13413	13	0	-5.5781	3.39904	0.000489894	0.0029371	sexual genotype
isotig13417	43	4	-3.03376	5.25301	1.44537e-07	1.79678e-06	sexual genotype
isotig13429	0	8	5.2105	2.69876	0.00391328	0.0173654	apomictic genotype
isotig13432	0	8	5.2105	2.69876	0.00391328	0.0173654	apomictic genotype
isotig13443	1	13	3.69491	3.50616	0.000980413	0.00531381	apomictic genotype
isotig13446	12	60	2.61808	5.86907	5.5525e-11	1.15016e-09	apomictic genotype
isotig13448	16	0	-5.87199	3.69858	6.13562e-05	0.00046739	sexual genotype
isotig13450	0	35	7.3094	4.82829	1.50437e-11	3.31943e-10	apomictic genotype
isotig13451	2	27	3.90283	4.5569	5.88446e-08	7.89521e-07	apomictic genotype
isotig13453	0	15	6.09909	3.60572	3.07011e-05	0.000251139	apomictic genotype
isotig13457	0	7	5.02341	2.50611	0.00782344	0.0305542	apomictic genotype
isotig13458	0	25	6.82761	4.34277	1.51646e-08	2.17619e-07	apomictic genotype
isotig13463	0	119	9.0685	6.59457	1.74932e-38	3.08431e-36	apomictic genotype
isotig13466	0	7	5.02341	2.50611	0.00782344	0.0305542	apomictic genotype
isotig13471	0	20	6.50885	4.0208	4.82371e-07	5.51459e-06	apomictic genotype
isotig13475	30	2	-3.44444	4.6985	8.54838e-06	7.97601e-05	sexual genotype
isotig13477	0	9	5.37608	2.8687	0.00195752	0.00964634	apomictic genotype
isotig13483	47	0	-7.41024	5.25295	5.3407e-12	1.28818e-10	sexual genotype
isotig13484	1	60	5.88225	5.62996	6.01315e-20	3.09348e-18	apomictic genotype
isotig13485	0	15	6.09909	3.60572	3.07011e-05	0.000251139	apomictic genotype
isotig13486	30	0	-6.76734	4.60537	7.59254e-09	1.13782e-07	sexual genotype
isotig13487	37	0	-7.06739	4.90788	2.15153e-09	3.55637e-08	sexual genotype
isotig13489	6	25	2.33018	4.65307	0.000114409	0.000841158	apomictic genotype
isotig13490	18	0	-6.03917	3.86849	1.53628e-05	0.000134268	sexual genotype
isotig13492	0	15	6.09909	3.60572	3.07011e-05	0.000251139	apomictic genotype
isotig13493	27	45	1.05315	5.86883	0.00343053	0.0161831	apomictic genotype
isotig13494	22	0	-6.32469	4.15797	1.92554e-06	2.03885e-05	sexual genotype
isotig13495	25	0	-6.50695	4.34237	2.4145e-07	2.89609e-06	sexual genotype
isotig13497	0	105	8.88829	6.41387	5.24689e-34	7.46389e-32	apomictic genotype
isotig13513	18	0	-6.03917	3.86849	1.53628e-05	0.000134268	sexual genotype
isotig13517	0	15	6.09909	3.60572	3.07011e-05	0.000251139	apomictic genotype
isotig13520	0	25	6.82761	4.34277	1.51646e-08	2.17619e-07	apomictic genotype
isotig13528	22	1	-3.86438	4.22211	0.000122056	0.000860471	sexual genotype
isotig13531	1	27	4.73674	4.50628	3.80158e-09	6.00624e-08	apomictic genotype
isotig13540	7	18	1.64794	4.34266	0.00939996	0.0363259	apomictic genotype
isotig13543	16	0	-5.87199	3.69858	6.13562e-05	0.00046739	sexual genotype
isotig13546	0	9	5.37608	2.8687	0.00195752	0.00964634	apomictic genotype
isotig13563	0	15	6.09909	3.60572	3.07011e-05	0.000251139	apomictic genotype
isotig13564	61	21	-1.20595	6.056	0.000655027	0.0038323	sexual genotype
isotig13566	0	32	7.18097	4.69898	5.99623e-11	1.21658e-09	apomictic genotype
isotig13567	0	7	5.02341	2.50611	0.00782344	0.0305542	apomictic genotype
isotig13571	0	14	6.00105	3.50617	6.13562e-05	0.00046739	apomictic genotype
isotig13572	43	1	-4.82239	5.15783	8.10549e-10	1.45091e-08	sexual genotype
isotig13574	0	15	6.09909	3.60572	3.07011e-05	0.000251139	apomictic genotype
isotig13577	16	2	-2.5491	3.86852	0.00756354	0.0305542	sexual genotype
isotig13581	20	0	-6.18898	4.02048	7.68793e-06	7.2054e-05	sexual genotype
isotig13588	18	0	-6.03917	3.86849	1.53628e-05	0.000134268	sexual genotype
isotig13589	1	20	4.30789	4.09118	5.78262e-06	5.64508e-05	apomictic genotype
isotig13590	9	0	-5.06095	2.86855	0.00782344	0.0305542	sexual genotype
isotig13594	0	9	5.37608	2.8687	0.00195752	0.00964634	apomictic genotype
isotig13597	1	14	3.80009	3.6057	0.000521183	0.00308431	apomictic genotype
isotig13600	1	55	5.7572	5.50653	3.77838e-18	1.66156e-16	apomictic genotype
isotig13601	111	34	-1.37731	6.87812	3.15414e-07	3.75805e-06	sexual genotype
isotig13602	33	0	-6.90364	4.74285	1.90354e-09	3.16737e-08	sexual genotype
isotig13603	50	13	-1.60312	5.67573	0.00013755	0.000960877	sexual genotype
isotig13604	1	25	4.62665	4.39935	1.51646e-08	2.17619e-07	apomictic genotype
isotig13605	0	12	5.78241	3.28376	0.000245094	0.00160051	apomictic genotype
isotig13606	0	7	5.02341	2.50611	0.00782344	0.0305542	apomictic genotype
isotig13607	102	0	-8.52349	6.37039	5.99696e-27	5.26206e-25	sexual genotype
isotig13608	0	34	7.26785	4.78646	1.50437e-11	3.31943e-10	apomictic genotype
isotig13609	0	19	6.43569	3.94679	9.6373e-07	1.04755e-05	apomictic genotype
isotig13610	0	12	5.78241	3.28376	0.000245094	0.00160051	apomictic genotype
isotig13611	0	26	6.8837	4.39937	7.59254e-09	1.13782e-07	apomictic genotype
isotig13613	12	1	-3.00483	3.39906	0.00636217	0.027102	sexual genotype
isotig13614	0	15	6.09909	3.60572	3.07011e-05	0.000251139	apomictic genotype
isotig13615	36	0	-7.02816	4.86836	2.39049e-10	4.57568e-09	sexual genotype
isotig13617	0	19	6.43569	3.94679	9.6373e-07	1.04755e-05	apomictic genotype
isotig13618	0	18	6.35861	3.86878	3.84742e-06	3.83568e-05	apomictic genotype
isotig13620	0	12	5.78241	3.28376	0.000245094	0.00160051	apomictic genotype
isotig13622	70	23	-1.27372	6.23756	0.000136775	0.000956355	sexual genotype
isotig13627	101	1	-6.04901	6.37041	4.5464e-24	3.30252e-22	sexual genotype
isotig13629	1	43	5.40373	5.1585	1.49982e-14	4.66659e-13	apomictic genotype
isotig13630	0	32	7.18097	4.69898	5.99623e-11	1.21658e-09	apomictic genotype
isotig13632	1	28	4.78878	4.55692	1.90354e-09	3.16737e-08	apomictic genotype
isotig13634	0	30	7.08853	4.60585	4.77335e-10	8.66844e-09	apomictic genotype
isotig13635	55	11	-1.97651	5.74279	3.11953e-06	3.23451e-05	sexual genotype
isotig13640	0	8	5.2105	2.69876	0.00391328	0.0173654	apomictic genotype
isotig13641	23	0	-6.38803	4.22209	9.6373e-07	1.04755e-05	sexual genotype
isotig13642	0	19	6.43569	3.94679	9.6373e-07	1.04755e-05	apomictic genotype
isotig13643	0	7	5.02341	2.50611	0.00782344	0.0305542	apomictic genotype
isotig13648	21	1	-3.79812	4.15798	4.03632e-05	0.000324661	sexual genotype
isotig13649	1	79	6.27786	6.02132	6.17556e-26	5.10844e-24	apomictic genotype
isotig13653	23	0	-6.38803	4.22209	9.6373e-07	1.04755e-05	sexual genotype
isotig13654	18	0	-6.03917	3.86849	1.53628e-05	0.000134268	sexual genotype
isotig13658	0	10	5.52461	3.02071	0.00097925	0.00531381	apomictic genotype
isotig13661	216	49	-1.81166	7.74745	1.11639e-18	5.10049e-17	sexual genotype
isotig13664	55	20	-1.12692	5.9273	0.00215752	0.0105999	sexual genotype
isotig13665	0	17	6.27718	3.78631	7.68793e-06	7.2054e-05	apomictic genotype
isotig13666	0	25	6.82761	4.34277	1.51646e-08	2.17619e-07	apomictic genotype
isotig13667	32	0	-6.85962	4.69846	3.80158e-09	6.00624e-08	sexual genotype
isotig13669	0	66	8.22024	5.74368	1.91069e-21	1.13898e-19	apomictic genotype
isotig13670	1	62	5.92939	5.67652	1.51312e-20	8.30776e-19	apomictic genotype
isotig13672	0	68	8.26316	5.78676	2.4138e-22	1.5443e-20	apomictic genotype
isotig13675	77	9	-2.74304	6.12449	1.28868e-11	2.98743e-10	sexual genotype
isotig13676	24	0	-6.44872	4.28348	4.82371e-07	5.51459e-06	sexual genotype
isotig13678	0	29	7.03998	4.55693	9.53196e-10	1.66267e-08	apomictic genotype
isotig13680	5	17	2.03006	4.15824	0.00261354	0.0126061	apomictic genotype
isotig13681	15	32	1.40045	5.25346	0.00211339	0.0103926	apomictic genotype
isotig13685	12	0	-5.46514	3.28357	0.00097925	0.00531381	sexual genotype
isotig13686	0	58	8.03449	5.55719	4.76548e-19	2.2427e-17	apomictic genotype
isotig13687	7	31	2.42482	4.94685	8.52605e-06	7.97499e-05	apomictic genotype
isotig13688	39	8	-1.93229	5.25307	0.00015904	0.00109692	sexual genotype
isotig13690	1	12	3.58145	3.39923	0.00183717	0.00960665	apomictic genotype
isotig13691	10	0	-5.20862	3.02055	0.00391328	0.0173654	sexual genotype
isotig13692	0	12	5.78241	3.28376	0.000245094	0.00160051	apomictic genotype
isotig13696	52	1	-5.09496	5.42625	2.38693e-12	6.02428e-11	sexual genotype
isotig13697	1	45	5.46899	5.22265	3.76734e-15	1.25874e-13	apomictic genotype
isotig13698	0	45	7.66995	5.19095	7.51669e-15	2.41479e-13	apomictic genotype
isotig13703	24	3	-2.58974	4.45344	0.000537698	0.00317404	sexual genotype
isotig13705	0	24	6.76925	4.28387	3.02899e-08	4.15767e-07	apomictic genotype
isotig13707	68	0	-7.94049	5.78567	1.52039e-17	6.29528e-16	sexual genotype
isotig13708	0	32	7.18097	4.69898	5.99623e-11	1.21658e-09	apomictic genotype
isotig13709	2	14	2.96618	3.6988	0.0023592	0.0114826	apomictic genotype
isotig13711	2	26	3.84883	4.50627	1.13739e-07	1.46084e-06	apomictic genotype
isotig13712	24	0	-6.44872	4.28348	4.82371e-07	5.51459e-06	sexual genotype
isotig13713	0	17	6.27718	3.78631	7.68793e-06	7.2054e-05	apomictic genotype
isotig13714	0	7	5.02341	2.50611	0.00782344	0.0305542	apomictic genotype
isotig13715	0	162	9.51282	7.03998	3.49264e-52	1.32491e-49	apomictic genotype
isotig13716	92	4	-4.12611	6.28304	1.2559e-18	5.71009e-17	sexual genotype
isotig13717	63	1	-5.37046	5.69825	3.43005e-15	1.1647e-13	sexual genotype
isotig13718	58	0	-7.71202	5.55626	6.52394e-15	2.15675e-13	sexual genotype
isotig13722	2	474	8.02554	8.59765	1.27423e-150	7.97561e-147	apomictic genotype
isotig13725	0	9	5.37608	2.8687	0.00195752	0.00964634	apomictic genotype
isotig13728	11	0	-5.34257	3.15805	0.00195752	0.00964634	sexual genotype
isotig13729	54	0	-7.60944	5.45319	4.89774e-14	1.48454e-12	sexual genotype
isotig13730	20	0	-6.18898	4.02048	7.68793e-06	7.2054e-05	sexual genotype
isotig13733	0	88	8.63406	6.15891	1.25512e-28	1.21798e-26	apomictic genotype
isotig13736	0	8	5.2105	2.69876	0.00391328	0.0173654	apomictic genotype
isotig13739	14	2	-2.35997	3.69861	0.0074061	0.0305542	sexual genotype
isotig13742	21	58	1.77606	6.00284	5.47181e-07	6.24601e-06	apomictic genotype
isotig13743	47	0	-7.41024	5.25295	5.3407e-12	1.28818e-10	sexual genotype
isotig13744	0	11	5.65926	3.15822	0.000489894	0.0029371	apomictic genotype
isotig13745	0	16	6.19088	3.69884	1.53628e-05	0.000134268	apomictic genotype
isotig13746	27	0	-6.6168	4.45339	6.05043e-08	7.89521e-07	sexual genotype
isotig13748	38	0	-7.10558	4.94635	1.10747e-09	1.91575e-08	sexual genotype
isotig13749	0	13	5.89587	3.39925	0.000122627	0.000860471	apomictic genotype
isotig13751	6	23	2.21099	4.55684	0.000328077	0.00208265	apomictic genotype
isotig13752	2	29	4.00511	4.65313	1.57049e-08	2.25113e-07	apomictic genotype
isotig13753	0	32	7.18097	4.69898	5.99623e-11	1.21658e-09	apomictic genotype
isotig13758	61	1	-5.32413	5.65246	1.27591e-14	4.06336e-13	sexual genotype
isotig13759	0	26	6.8837	4.39937	7.59254e-09	1.13782e-07	apomictic genotype
isotig13760	0	10	5.52461	3.02071	0.00097925	0.00531381	apomictic genotype
isotig13762	44	10	-1.79105	5.45336	0.000130031	0.000910727	sexual genotype
isotig13763	0	24	6.76925	4.28387	3.02899e-08	4.15767e-07	apomictic genotype
isotig13764	0	9	5.37608	2.8687	0.00195752	0.00964634	apomictic genotype
isotig13768	0	17	6.27718	3.78631	7.68793e-06	7.2054e-05	apomictic genotype
isotig13770	41	13	-1.31857	5.4534	0.00322405	0.01543	sexual genotype
isotig13773	8	26	1.98729	4.78633	0.000513761	0.00306989	apomictic genotype
isotig13774	198	68	-1.21536	7.75318	4.0031e-10	7.57743e-09	sexual genotype
isotig13775	0	24	6.76925	4.28387	3.02899e-08	4.15767e-07	apomictic genotype
isotig13776	58	0	-7.71202	5.55626	6.52394e-15	2.15675e-13	sexual genotype
isotig13777	0	21	6.57849	4.0912	2.4145e-07	2.89609e-06	apomictic genotype
isotig13778	52	16	-1.36439	5.78593	0.000771085	0.00447713	sexual genotype
isotig13779	0	19	6.43569	3.94679	9.6373e-07	1.04755e-05	apomictic genotype
isotig13780	0	11	5.65926	3.15822	0.000489894	0.0029371	apomictic genotype
isotig13782	12	38	1.96219	5.3428	1.509e-05	0.000134268	apomictic genotype
isotig13783	13	0	-5.5781	3.39904	0.000489894	0.0029371	sexual genotype
isotig13784	9	33	2.16412	5.09124	9.1492e-06	8.50701e-05	apomictic genotype
isotig13785	0	23	6.70842	4.22246	6.05043e-08	7.89521e-07	apomictic genotype
isotig13786	0	11	5.65926	3.15822	0.000489894	0.0029371	apomictic genotype
isotig13789	12	0	-5.46514	3.28357	0.00097925	0.00531381	sexual genotype
isotig13791	0	10	5.52461	3.02071	0.00097925	0.00531381	apomictic genotype
isotig13795	10	0	-5.20862	3.02055	0.00391328	0.0173654	sexual genotype
isotig13796	1	37	5.18812	4.94694	1.89119e-12	4.79241e-11	apomictic genotype
isotig13797	0	7	5.02341	2.50611	0.00782344	0.0305542	apomictic genotype
isotig13799	0	18	6.35861	3.86878	3.84742e-06	3.83568e-05	apomictic genotype
isotig13800	19	0	-6.11602	3.94648	1.53628e-05	0.000134268	sexual genotype
isotig13818	1	111	6.76733	6.50703	4.26602e-36	6.84659e-34	apomictic genotype
isotig13819	0	117	9.0441	6.5701	1.3737e-37	2.33436e-35	apomictic genotype
isotig13820	142	0	-8.99971	6.84743	4.82951e-36	7.68527e-34	sexual genotype
isotig13824	19	0	-6.11602	3.94648	1.53628e-05	0.000134268	sexual genotype
isotig13831	82	1	-5.74927	6.07316	4.53221e-20	2.3772e-18	sexual genotype
isotig13833	1	17	4.07622	3.86876	7.68171e-05	0.000573418	apomictic genotype
isotig13843	0	9	5.37608	2.8687	0.00195752	0.00964634	apomictic genotype
isotig13844	0	11	5.65926	3.15822	0.000489894	0.0029371	apomictic genotype
isotig13849	0	23	6.70842	4.22246	6.05043e-08	7.89521e-07	apomictic genotype
isotig13851	1	11	3.4583	3.28375	0.0034275	0.0161728	apomictic genotype
isotig13852	0	12	5.78241	3.28376	0.000245094	0.00160051	apomictic genotype
isotig13856	0	24	6.76925	4.28387	3.02899e-08	4.15767e-07	apomictic genotype
isotig13857	0	7	5.02341	2.50611	0.00782344	0.0305542	apomictic genotype
isotig13862	20	0	-6.18898	4.02048	7.68793e-06	7.2054e-05	sexual genotype
isotig13863	0	13	5.89587	3.39925	0.000122627	0.000860471	apomictic genotype
isotig13864	12	0	-5.46514	3.28357	0.00097925	0.00531381	sexual genotype
isotig13865	0	10	5.52461	3.02071	0.00097925	0.00531381	apomictic genotype
isotig13866	0	16	6.19088	3.69884	1.53628e-05	0.000134268	apomictic genotype
isotig13869	1	53	5.70398	5.45405	1.50272e-17	6.2497e-16	apomictic genotype
isotig13870	50	0	-7.49899	5.34219	7.16686e-13	1.93634e-11	sexual genotype
isotig13871	0	18	6.35861	3.86878	3.84742e-06	3.83568e-05	apomictic genotype
isotig13872	0	23	6.70842	4.22246	6.05043e-08	7.89521e-07	apomictic genotype
isotig13877	59	0	-7.73656	5.58091	3.32989e-15	1.13171e-13	sexual genotype
isotig13878	4	29	3.09592	4.74332	7.80705e-07	8.83113e-06	apomictic genotype
isotig13879	0	58	8.03449	5.55719	4.76548e-19	2.2427e-17	apomictic genotype
isotig13880	1	11	3.4583	3.28375	0.0034275	0.0161728	apomictic genotype
isotig13882	0	50	7.82124	5.343	2.3784e-16	8.86999e-15	apomictic genotype
isotig13883	0	31	7.13549	4.65317	1.19721e-10	2.32479e-09	apomictic genotype
isotig13886	0	13	5.89587	3.39925	0.000122627	0.000860471	apomictic genotype
isotig13890	0	9	5.37608	2.8687	0.00195752	0.00964634	apomictic genotype
isotig13893	301	3	-6.22311	7.94452	3.67502e-70	3.13672e-67	sexual genotype
isotig13895	0	45	7.66995	5.19095	7.51669e-15	2.41479e-13	apomictic genotype
isotig13896	36	1	-4.56785	4.9079	3.75948e-08	5.10808e-07	sexual genotype
isotig13897	1	67	6.04089	5.78675	4.81034e-22	3.05156e-20	apomictic genotype
isotig13898	4	26	2.93965	4.60579	4.71992e-06	4.68933e-05	apomictic genotype
isotig13899	0	34	7.26785	4.78646	1.50437e-11	3.31943e-10	apomictic genotype
isotig13900	4	23	2.76436	4.45376	2.77623e-05	0.000236313	apomictic genotype
isotig13901	40	13	-1.28319	5.42644	0.00465245	0.0202577	sexual genotype
isotig13940	34	6	-2.13796	5.02043	0.000117812	0.000860471	sexual genotype
isotig14037	38	0	-7.10558	4.94635	1.10747e-09	1.91575e-08	sexual genotype
isotig14040	0	24	6.76925	4.28387	3.02899e-08	4.15767e-07	apomictic genotype
isotig14115	9	0	-5.06095	2.86855	0.00782344	0.0305542	sexual genotype
isotig14429	0	9	5.37608	2.8687	0.00195752	0.00964634	apomictic genotype
isotig14459	0	11	5.65926	3.15822	0.000489894	0.0029371	apomictic genotype
isotig14479	0	16	6.19088	3.69884	1.53628e-05	0.000134268	apomictic genotype
isotig14499	23	0	-6.38803	4.22209	9.6373e-07	1.04755e-05	sexual genotype
isotig14511	11	31	1.79292	5.09121	0.000172786	0.00118976	apomictic genotype
isotig14513	2	26	3.84883	4.50627	1.13739e-07	1.46084e-06	apomictic genotype
isotig14517	55	0	-7.63577	5.47966	2.50206e-14	7.65811e-13	sexual genotype
isotig14518	43	0	-7.2827	5.12465	3.96394e-11	8.24285e-10	sexual genotype
isotig14519	0	14	6.00105	3.50617	6.13562e-05	0.00046739	apomictic genotype
isotig14606	0	17	6.27718	3.78631	7.68793e-06	7.2054e-05	apomictic genotype
isotig14611	0	26	6.8837	4.39937	7.59254e-09	1.13782e-07	apomictic genotype
isotig14629	1	69	6.08319	5.82859	6.07876e-23	4.09118e-21	apomictic genotype
isotig14632	5	19	2.18857	4.28379	0.000916869	0.00526821	apomictic genotype
isotig14634	0	67	8.24186	5.76538	9.58676e-22	5.87326e-20	apomictic genotype
isotig14644	0	12	5.78241	3.28376	0.000245094	0.00160051	apomictic genotype
isotig14651	16	0	-5.87199	3.69858	6.13562e-05	0.00046739	sexual genotype
isotig14654	0	7	5.02341	2.50611	0.00782344	0.0305542	apomictic genotype
isotig14704	0	11	5.65926	3.15822	0.000489894	0.0029371	apomictic genotype
isotig14706	13	0	-5.5781	3.39904	0.000489894	0.0029371	sexual genotype
isotig14729	1	26	4.68274	4.45381	7.59254e-09	1.13782e-07	apomictic genotype
isotig14734	32	2	-3.53673	4.78594	2.59816e-06	2.72248e-05	sexual genotype
isotig14744	0	60	8.08322	5.60612	1.19881e-19	5.9789e-18	apomictic genotype
isotig14808	0	8	5.2105	2.69876	0.00391328	0.0173654	apomictic genotype
isotig14815	0	8	5.2105	2.69876	0.00391328	0.0173654	apomictic genotype
isotig14878	0	7	5.02341	2.50611	0.00782344	0.0305542	apomictic genotype
isotig14887	10	63	2.94473	5.88901	6.15439e-13	1.67363e-11	apomictic genotype
isotig14888	16	0	-5.87199	3.69858	6.13562e-05	0.00046739	sexual genotype
isotig14889	0	15	6.09909	3.60572	3.07011e-05	0.000251139	apomictic genotype
isotig14894	11	0	-5.34257	3.15805	0.00195752	0.00964634	sexual genotype
isotig14895	0	65	8.19828	5.72164	3.80828e-21	2.21051e-19	apomictic genotype
isotig14896	0	88	8.63406	6.15891	1.25512e-28	1.21798e-26	apomictic genotype
isotig14905	1	186	7.51091	7.24723	6.60184e-60	3.4435e-57	apomictic genotype
isotig14906	87	1	-5.83438	6.15751	1.63511e-21	9.96857e-20	sexual genotype
isotig14907	37	0	-7.06739	4.90788	2.15153e-09	3.55637e-08	sexual genotype
isotig14909	64	2	-4.5305	5.74265	1.86281e-14	5.77686e-13	sexual genotype
isotig14962	0	7	5.02341	2.50611	0.00782344	0.0305542	apomictic genotype
isotig14965	0	11	5.65926	3.15822	0.000489894	0.0029371	apomictic genotype
isotig14978	47	5	-2.85462	5.39884	5.92281e-08	7.89521e-07	sexual genotype
isotig14980	2	27	3.90283	4.5569	5.88446e-08	7.89521e-07	apomictic genotype
isotig15024	0	12	5.78241	3.28376	0.000245094	0.00160051	apomictic genotype
isotig15035	0	9	5.37608	2.8687	0.00195752	0.00964634	apomictic genotype
isotig15036	27	8	-1.40631	4.82785	0.00909852	0.0352444	sexual genotype
isotig15037	69	27	-1.02377	6.2834	0.00129455	0.00696017	sexual genotype
isotig15126	2	26	3.84883	4.50627	1.13739e-07	1.46084e-06	apomictic genotype
isotig15129	0	32	7.18097	4.69898	5.99623e-11	1.21658e-09	apomictic genotype
isotig15134	0	16	6.19088	3.69884	1.53628e-05	0.000134268	apomictic genotype
isotig15135	0	39	7.46459	4.98444	9.4748e-13	2.4779e-11	apomictic genotype
isotig15136	0	9	5.37608	2.8687	0.00195752	0.00964634	apomictic genotype
isotig15137	0	7	5.02341	2.50611	0.00782344	0.0305542	apomictic genotype
isotig15165	18	0	-6.03917	3.86849	1.53628e-05	0.000134268	sexual genotype
isotig15183	6	23	2.21099	4.55684	0.000328077	0.00208265	apomictic genotype
isotig15207	0	19	6.43569	3.94679	9.6373e-07	1.04755e-05	apomictic genotype
isotig15209	0	32	7.18097	4.69898	5.99623e-11	1.21658e-09	apomictic genotype
isotig15244	0	8	5.2105	2.69876	0.00391328	0.0173654	apomictic genotype
isotig15247	11	0	-5.34257	3.15805	0.00195752	0.00964634	sexual genotype
isotig15252	64	0	-7.85339	5.69824	1.14913e-16	4.46282e-15	sexual genotype
isotig15253	0	20	6.50885	4.0208	4.82371e-07	5.51459e-06	apomictic genotype
isotig15262	0	28	6.98975	4.5063	1.90354e-09	3.16737e-08	apomictic genotype
isotig15264	2	45	4.63508	5.25367	9.58416e-14	2.81418e-12	apomictic genotype
isotig15265	42	0	-7.24897	5.09071	7.72448e-11	1.55213e-09	sexual genotype
isotig15269	0	11	5.65926	3.15822	0.000489894	0.0029371	apomictic genotype
isotig15288	0	10	5.52461	3.02071	0.00097925	0.00531381	apomictic genotype
isotig15296	10	0	-5.20862	3.02055	0.00391328	0.0173654	sexual genotype
isotig15297	0	53	7.90495	5.42709	2.99708e-17	1.20509e-15	apomictic genotype
isotig15301	1	25	4.62665	4.39935	1.51646e-08	2.17619e-07	apomictic genotype
isotig15310	48	5	-2.88482	5.42632	3.36039e-08	4.58908e-07	sexual genotype
isotig15318	0	15	6.09909	3.60572	3.07011e-05	0.000251139	apomictic genotype
isotig15320	0	20	6.50885	4.0208	4.82371e-07	5.51459e-06	apomictic genotype
isotig15321	0	10	5.52461	3.02071	0.00097925	0.00531381	apomictic genotype
isotig15329	0	8	5.2105	2.69876	0.00391328	0.0173654	apomictic genotype
isotig15333	0	54	7.9318	5.45406	1.50272e-17	6.2497e-16	apomictic genotype
isotig15362	27	3	-2.75783	4.60542	0.000104826	0.00077434	sexual genotype
isotig15363	0	55	7.95817	5.48054	7.53498e-18	3.23771e-16	apomictic genotype
isotig15364	1	22	4.44395	4.22244	1.56949e-06	1.6831e-05	apomictic genotype
isotig15365	0	9	5.37608	2.8687	0.00195752	0.00964634	apomictic genotype
isotig15370	1	46	5.50054	5.25369	1.88827e-15	6.4821e-14	apomictic genotype
isotig15371	21	0	-6.25843	4.09086	3.84742e-06	3.83568e-05	sexual genotype
isotig15373	12	0	-5.46514	3.28357	0.00097925	0.00531381	sexual genotype
isotig15387	0	16	6.19088	3.69884	1.53628e-05	0.000134268	apomictic genotype
isotig15403	24	5	-1.8931	4.55655	0.00374236	0.0173654	sexual genotype
isotig15404	3	29	3.48005	4.69893	1.33541e-07	1.6623e-06	apomictic genotype
isotig15406	13	0	-5.5781	3.39904	0.000489894	0.0029371	sexual genotype
isotig15415	0	29	7.03998	4.55693	9.53196e-10	1.66267e-08	apomictic genotype
isotig15416	9	0	-5.06095	2.86855	0.00782344	0.0305542	sexual genotype
isotig15417	0	57	8.0095	5.53209	9.50207e-19	4.37317e-17	apomictic genotype
isotig15418	170	28	-2.26914	7.32709	1.68096e-19	8.33931e-18	sexual genotype
isotig15419	0	19	6.43569	3.94679	9.6373e-07	1.04755e-05	apomictic genotype
isotig15421	0	15	6.09909	3.60572	3.07011e-05	0.000251139	apomictic genotype
isotig15423	0	18	6.35861	3.86878	3.84742e-06	3.83568e-05	apomictic genotype
isotig15431	0	10	5.52461	3.02071	0.00097925	0.00531381	apomictic genotype
isotig15434	22	48	1.43793	5.82825	7.77627e-05	0.000580246	apomictic genotype
isotig15435	1	17	4.07622	3.86876	7.68171e-05	0.000573418	apomictic genotype
isotig15436	189	1	-6.9512	7.26722	4.40233e-46	1.18942e-43	sexual genotype
isotig15447	0	23	6.70842	4.22246	6.05043e-08	7.89521e-07	apomictic genotype
isotig15448	0	33	7.22507	4.74338	3.00335e-11	6.34369e-10	apomictic genotype
isotig15476	0	8	5.2105	2.69876	0.00391328	0.0173654	apomictic genotype
isotig15484	4	17	2.33312	4.09113	0.000860688	0.00496897	apomictic genotype
isotig15485	13	0	-5.5781	3.39904	0.000489894	0.0029371	sexual genotype
isotig15489	3	39	3.90466	5.09134	1.17145e-10	2.32479e-09	apomictic genotype
isotig15494	26	4	-2.31398	4.60543	0.000550905	0.00323826	sexual genotype
isotig15495	0	60	8.08322	5.60612	1.19881e-19	5.9789e-18	apomictic genotype
isotig15499	0	9	5.37608	2.8687	0.00195752	0.00964634	apomictic genotype
isotig15500	0	10	5.52461	3.02071	0.00097925	0.00531381	apomictic genotype
isotig15502	17	0	-5.958	3.78603	3.07011e-05	0.000251139	sexual genotype
isotig15503	0	31	7.13549	4.65317	1.19721e-10	2.32479e-09	apomictic genotype
isotig15504	0	14	6.00105	3.50617	6.13562e-05	0.00046739	apomictic genotype
isotig15505	0	81	8.5148	6.03927	1.55706e-26	1.32297e-24	apomictic genotype
isotig15516	4	65	4.25423	5.80777	1.24736e-18	5.67813e-17	apomictic genotype
isotig15527	27	2	-3.29391	4.5565	2.77623e-05	0.000236313	sexual genotype
isotig15528	0	68	8.26316	5.78676	2.4138e-22	1.5443e-20	apomictic genotype
isotig15529	0	11	5.65926	3.15822	0.000489894	0.0029371	apomictic genotype
isotig15531	2	49	4.75736	5.37154	6.52394e-15	2.15675e-13	apomictic genotype
isotig15532	63	0	-7.83077	5.67552	2.25417e-16	8.49955e-15	sexual genotype
isotig15542	27	7	-1.5934	4.78603	0.00458377	0.0199749	sexual genotype
isotig15543	82	2	-4.88668	6.09044	5.93541e-18	2.5889e-16	sexual genotype
isotig15544	1	13	3.69491	3.50616	0.000980413	0.00531381	apomictic genotype
isotig15545	1	39	5.26362	5.02096	4.74709e-13	1.29562e-11	apomictic genotype
isotig15546	5	33	2.97795	4.94688	1.9039e-07	2.35976e-06	apomictic genotype
isotig15547	31	0	-6.81421	4.65267	7.59254e-09	1.13782e-07	sexual genotype
isotig15548	13	1	-3.11779	3.50596	0.0034275	0.0161728	sexual genotype
isotig15549	0	12	5.78241	3.28376	0.000245094	0.00160051	apomictic genotype
isotig15554	27	4	-2.36786	4.65273	0.000328077	0.00208265	sexual genotype
isotig15558	19	1	-3.65571	4.02049	0.000145836	0.00100937	sexual genotype
isotig15559	2	28	3.95487	4.60582	3.04139e-08	4.16707e-07	apomictic genotype
isotig15561	0	8	5.2105	2.69876	0.00391328	0.0173654	apomictic genotype
isotig15563	42	2	-3.92608	5.15784	5.81221e-09	9.07222e-08	sexual genotype
isotig15570	39	2	-3.8199	5.05598	3.70572e-08	5.04965e-07	sexual genotype
isotig15571	0	12	5.78241	3.28376	0.000245094	0.00160051	apomictic genotype
isotig15574	12	130	3.73069	6.84951	2.28494e-32	2.93872e-30	apomictic genotype
isotig15579	50	0	-7.49899	5.34219	7.16686e-13	1.93634e-11	sexual genotype
isotig15580	0	19	6.43569	3.94679	9.6373e-07	1.04755e-05	apomictic genotype
isotig15581	25	0	-6.50695	4.34237	2.4145e-07	2.89609e-06	sexual genotype
isotig15584	0	45	7.66995	5.19095	7.51669e-15	2.41479e-13	apomictic genotype
isotig15600	0	10	5.52461	3.02071	0.00097925	0.00531381	apomictic genotype
isotig15603	0	30	7.08853	4.60585	4.77335e-10	8.66844e-09	apomictic genotype
isotig15604	0	11	5.65926	3.15822	0.000489894	0.0029371	apomictic genotype
isotig15612	0	9	5.37608	2.8687	0.00195752	0.00964634	apomictic genotype
isotig15616	0	7	5.02341	2.50611	0.00782344	0.0305542	apomictic genotype
isotig15622	28	5	-2.11313	4.74293	0.000540282	0.00318329	sexual genotype
isotig15625	1	25	4.62665	4.39935	1.51646e-08	2.17619e-07	apomictic genotype
isotig15627	0	13	5.89587	3.39925	0.000122627	0.000860471	apomictic genotype
isotig15629	0	28	6.98975	4.5063	1.90354e-09	3.16737e-08	apomictic genotype
isotig15630	29	2	-3.39599	4.6527	8.54838e-06	7.97601e-05	sexual genotype
isotig15631	2	25	3.79274	4.45379	2.19611e-07	2.71299e-06	apomictic genotype
isotig15632	9	0	-5.06095	2.86855	0.00782344	0.0305542	sexual genotype
isotig15633	0	18	6.35861	3.86878	3.84742e-06	3.83568e-05	apomictic genotype
isotig15638	1	20	4.30789	4.09118	5.78262e-06	5.64508e-05	apomictic genotype
isotig15639	0	9	5.37608	2.8687	0.00195752	0.00964634	apomictic genotype
isotig15640	20	0	-6.18898	4.02048	7.68793e-06	7.2054e-05	sexual genotype
isotig15643	9	0	-5.06095	2.86855	0.00782344	0.0305542	sexual genotype
isotig15648	2	14	2.96618	3.6988	0.0023592	0.0114826	apomictic genotype
isotig15658	9	0	-5.06095	2.86855	0.00782344	0.0305542	sexual genotype
isotig15659	245	87	-1.1678	8.07277	2.03614e-11	4.44061e-10	sexual genotype
isotig15660	0	91	8.68231	6.2073	1.59125e-29	1.67864e-27	apomictic genotype
isotig15661	0	97	8.77421	6.29947	1.28711e-31	1.55426e-29	apomictic genotype
isotig15663	1	34	5.06689	4.82827	1.50437e-11	3.31943e-10	apomictic genotype
isotig15665	0	9	5.37608	2.8687	0.00195752	0.00964634	apomictic genotype
isotig15672	22	1	-3.86438	4.22211	0.000122056	0.000860471	sexual genotype
isotig15674	0	22	6.64492	4.15832	1.20864e-07	1.50981e-06	apomictic genotype
isotig15675	0	7	5.02341	2.50611	0.00782344	0.0305542	apomictic genotype
isotig15684	3	13	2.33594	3.69879	0.00419502	0.0184607	apomictic genotype
isotig15685	11	0	-5.34257	3.15805	0.00195752	0.00964634	sexual genotype
isotig15690	24	1	-3.98841	4.34239	3.62271e-05	0.000293339	sexual genotype
isotig15691	0	38	7.42733	4.94696	1.89119e-12	4.79241e-11	apomictic genotype
isotig15692	0	23	6.70842	4.22246	6.05043e-08	7.89521e-07	apomictic genotype
isotig15693	31	1	-4.35391	4.69848	8.82267e-07	9.91132e-06	sexual genotype
isotig15695	12	0	-5.46514	3.28357	0.00097925	0.00531381	sexual genotype
isotig15698	44	13	-1.41979	5.53138	0.00103178	0.00558659	sexual genotype
isotig15699	13	0	-5.5781	3.39904	0.000489894	0.0029371	sexual genotype
isotig15700	0	43	7.60469	5.12534	5.97214e-14	1.7758e-12	apomictic genotype
isotig15702	78	0	-8.13767	5.98354	1.77361e-20	9.69549e-19	sexual genotype
isotig15703	11	38	2.08476	5.31366	5.75696e-06	5.64508e-05	apomictic genotype
isotig15704	0	12	5.78241	3.28376	0.000245094	0.00160051	apomictic genotype
isotig15706	13	0	-5.5781	3.39904	0.000489894	0.0029371	sexual genotype
isotig15709	0	19	6.43569	3.94679	9.6373e-07	1.04755e-05	apomictic genotype
isotig15711	0	41	7.53634	5.05661	2.37852e-13	6.68603e-12	apomictic genotype
isotig15713	0	21	6.57849	4.0912	2.4145e-07	2.89609e-06	apomictic genotype
isotig15715	13	338	4.99472	8.15691	1.78301e-98	2.91134e-95	apomictic genotype
isotig15723	47	1	-4.94993	5.28333	6.13544e-11	1.24147e-09	sexual genotype
isotig15724	0	21	6.57849	4.0912	2.4145e-07	2.89609e-06	apomictic genotype
isotig15730	2	32	4.1461	4.78643	1.10747e-09	1.91575e-08	apomictic genotype
isotig15734	0	22	6.64492	4.15832	1.20864e-07	1.50981e-06	apomictic genotype
isotig15737	25	0	-6.50695	4.34237	2.4145e-07	2.89609e-06	sexual genotype
isotig15738	180	40	-1.84031	7.47913	6.90022e-16	2.50374e-14	sexual genotype
isotig15739	125	0	-8.81613	6.66359	1.13836e-31	1.42503e-29	sexual genotype
isotig15740	0	12	5.78241	3.28376	0.000245094	0.00160051	apomictic genotype
isotig15741	1	12	3.58145	3.39923	0.00183717	0.00960665	apomictic genotype
isotig15742	22	1	-3.86438	4.22211	0.000122056	0.000860471	sexual genotype
isotig15746	50	0	-7.49899	5.34219	7.16686e-13	1.93634e-11	sexual genotype
isotig15748	1	71	6.12428	5.86924	1.53114e-23	1.07682e-21	apomictic genotype
isotig15754	0	39	7.46459	4.98444	9.4748e-13	2.4779e-11	apomictic genotype
isotig15755	28	0	-6.66875	4.50585	3.02899e-08	4.15767e-07	sexual genotype
isotig15757	0	9	5.37608	2.8687	0.00195752	0.00964634	apomictic genotype
isotig15760	0	33	7.22507	4.74338	3.00335e-11	6.34369e-10	apomictic genotype
isotig15761	0	19	6.43569	3.94679	9.6373e-07	1.04755e-05	apomictic genotype
isotig15765	34	67	1.29551	6.35726	1.126e-05	0.000103416	apomictic genotype
isotig15766	1	19	4.23472	4.02078	1.10723e-05	0.000101792	apomictic genotype
isotig15771	12	0	-5.46514	3.28357	0.00097925	0.00531381	sexual genotype
isotig15782	33	8	-1.69314	5.05608	0.00107662	0.005821	sexual genotype
isotig15783	0	17	6.27718	3.78631	7.68793e-06	7.2054e-05	apomictic genotype
isotig15784	0	16	6.19088	3.69884	1.53628e-05	0.000134268	apomictic genotype
isotig15786	29	4	-2.46994	4.74292	0.000114409	0.000841158	sexual genotype
isotig15787	27	1	-4.1565	4.50586	5.71982e-06	5.63504e-05	sexual genotype
isotig15788	0	23	6.70842	4.22246	6.05043e-08	7.89521e-07	apomictic genotype
isotig15803	1	91	6.48134	6.22306	1.59125e-29	1.67864e-27	apomictic genotype
isotig15804	60	0	-7.7607	5.60515	1.69916e-15	5.99172e-14	sexual genotype
isotig15805	63	0	-7.83077	5.67552	2.25417e-16	8.49955e-15	sexual genotype
isotig15806	27	1	-4.1565	4.50586	5.71982e-06	5.63504e-05	sexual genotype
isotig15810	6	25	2.33018	4.65307	0.000114409	0.000841158	apomictic genotype
isotig15811	2	19	3.40081	4.09117	1.10723e-05	0.000101792	apomictic genotype
isotig15815	76	0	-8.10033	5.94608	6.85515e-20	3.50266e-18	sexual genotype
isotig15816	0	26	6.8837	4.39937	7.59254e-09	1.13782e-07	apomictic genotype
isotig15817	0	36	7.34979	4.86894	7.53576e-12	1.75889e-10	apomictic genotype
isotig15822	22	5	-1.76907	4.45347	0.00939996	0.0363259	sexual genotype
isotig15827	44	0	-7.31566	5.15781	3.96394e-11	8.24285e-10	sexual genotype
isotig15828	0	68	8.26316	5.78676	2.4138e-22	1.5443e-20	apomictic genotype
isotig15829	0	63	8.15335	5.67654	1.51312e-20	8.30776e-19	apomictic genotype
isotig15831	17	0	-5.958	3.78603	3.07011e-05	0.000251139	sexual genotype
isotig15834	17	0	-5.958	3.78603	3.07011e-05	0.000251139	sexual genotype
isotig15836	0	9	5.37608	2.8687	0.00195752	0.00964634	apomictic genotype
isotig15837	0	18	6.35861	3.86878	3.84742e-06	3.83568e-05	apomictic genotype
isotig15838	10	0	-5.20862	3.02055	0.00391328	0.0173654	sexual genotype
isotig15842	2	21	3.54362	4.22243	3.01494e-06	3.13472e-05	apomictic genotype
isotig15843	9	0	-5.06095	2.86855	0.00782344	0.0305542	sexual genotype
isotig15844	15	1	-3.32021	3.69859	0.000980413	0.00531381	sexual genotype
isotig15845	0	27	6.9377	4.45382	3.80158e-09	6.00624e-08	apomictic genotype
isotig15855	0	15	6.09909	3.60572	3.07011e-05	0.000251139	apomictic genotype
isotig15861	69	0	-7.96147	5.80672	7.7442e-18	3.31245e-16	sexual genotype
isotig15862	212	1	-7.11664	7.43191	3.95576e-52	1.48559e-49	sexual genotype
isotig15863	0	153	9.43048	6.95744	3.29255e-49	1.0479e-46	apomictic genotype
isotig15865	0	16	6.19088	3.69884	1.53628e-05	0.000134268	apomictic genotype
isotig15866	22	0	-6.32469	4.15797	1.92554e-06	2.03885e-05	sexual genotype
isotig15867	13	0	-5.5781	3.39904	0.000489894	0.0029371	sexual genotype
isotig15868	0	18	6.35861	3.86878	3.84742e-06	3.83568e-05	apomictic genotype
isotig15869	18	0	-6.03917	3.86849	1.53628e-05	0.000134268	sexual genotype
isotig15871	1	11	3.4583	3.28375	0.0034275	0.0161728	apomictic genotype
isotig15879	70	0	-7.98214	5.82748	3.94382e-18	1.72824e-16	sexual genotype
isotig15881	2	118	6.02148	6.60662	8.80179e-39	1.56659e-36	apomictic genotype
isotig15883	0	19	6.43569	3.94679	9.6373e-07	1.04755e-05	apomictic genotype
isotig15886	63	21	-1.25228	6.09075	0.000326098	0.00207429	sexual genotype
isotig15887	0	64	8.17599	5.69926	7.59085e-21	4.27398e-19	apomictic genotype
isotig15889	13	0	-5.5781	3.39904	0.000489894	0.0029371	sexual genotype
isotig15890	0	22	6.64492	4.15832	1.20864e-07	1.50981e-06	apomictic genotype
isotig15895	37	0	-7.06739	4.90788	2.15153e-09	3.55637e-08	sexual genotype
isotig15896	1	78	6.25954	6.00316	1.22997e-25	9.91232e-24	apomictic genotype
isotig15897	37	0	-7.06739	4.90788	2.15153e-09	3.55637e-08	sexual genotype
isotig15898	0	15	6.09909	3.60572	3.07011e-05	0.000251139	apomictic genotype
isotig15899	0	29	7.03998	4.55693	9.53196e-10	1.66267e-08	apomictic genotype
isotig15903	111	0	-8.64516	6.49232	2.63691e-29	2.75847e-27	sexual genotype
isotig15904	0	51	7.84969	5.37157	1.19234e-16	4.53223e-15	apomictic genotype
isotig15905	0	33	7.22507	4.74338	3.00335e-11	6.34369e-10	apomictic genotype
isotig15906	1	61	5.90601	5.65343	3.01631e-20	1.59997e-18	apomictic genotype
isotig15907	123	0	-8.79291	6.64033	4.35139e-31	5.18782e-29	sexual genotype
isotig15908	1	32	4.98001	4.74337	5.99623e-11	1.21658e-09	apomictic genotype
isotig15909	11	0	-5.34257	3.15805	0.00195752	0.00964634	sexual genotype
isotig15910	30	8	-1.55684	4.94648	0.00396469	0.0175562	sexual genotype
isotig15912	0	9	5.37608	2.8687	0.00195752	0.00964634	apomictic genotype
isotig15913	20	2	-2.86609	4.158	0.00149764	0.00795756	sexual genotype
isotig15917	3	116	5.4718	6.59452	4.36154e-36	6.97012e-34	apomictic genotype
isotig15921	1	26	4.68274	4.45381	7.59254e-09	1.13782e-07	apomictic genotype
isotig15922	192	7	-4.41078	7.33402	3.85776e-39	7.28032e-37	sexual genotype
isotig15923	1	111	6.76733	6.50703	4.26602e-36	6.84659e-34	apomictic genotype
isotig15924	0	26	6.8837	4.39937	7.59254e-09	1.13782e-07	apomictic genotype
isotig15926	38	0	-7.10558	4.94635	1.10747e-09	1.91575e-08	sexual genotype
isotig15929	0	42	7.57092	5.09139	1.19181e-13	3.4219e-12	apomictic genotype
isotig15930	97	1	-5.99087	6.31272	6.29232e-23	4.22733e-21	sexual genotype
isotig15931	0	37	7.38908	4.90848	3.77503e-12	9.16426e-11	apomictic genotype
isotig15932	0	60	8.08322	5.60612	1.19881e-19	5.9789e-18	apomictic genotype
isotig15934	17	1	-3.49769	3.86851	0.000276113	0.00177225	sexual genotype
isotig15935	26	0	-6.56292	4.39895	1.20864e-07	1.50981e-06	sexual genotype
isotig15936	287	110	-1.05818	8.33064	1.90667e-11	4.18499e-10	sexual genotype
isotig15937	0	62	8.13035	5.65344	3.01631e-20	1.59997e-18	apomictic genotype
isotig15938	0	26	6.8837	4.39937	7.59254e-09	1.13782e-07	apomictic genotype
isotig15939	479	189	-1.01693	9.08072	4.02255e-17	1.60709e-15	sexual genotype
isotig15940	0	169	9.57377	7.10108	1.46276e-54	5.9711e-52	apomictic genotype
isotig15941	22	0	-6.32469	4.15797	1.92554e-06	2.03885e-05	sexual genotype
isotig15942	0	13	5.89587	3.39925	0.000122627	0.000860471	apomictic genotype
isotig15944	31	7	-1.79081	4.94646	0.00120499	0.00649168	sexual genotype
isotig15945	33	0	-6.90364	4.74285	1.90354e-09	3.16737e-08	sexual genotype
isotig15946	1	18	4.15765	3.94677	2.11617e-05	0.000181818	apomictic genotype
isotig15947	33	0	-6.90364	4.74285	1.90354e-09	3.16737e-08	sexual genotype
isotig15948	0	24	6.76925	4.28387	3.02899e-08	4.15767e-07	apomictic genotype
isotig15949	2	32	4.1461	4.78643	1.10747e-09	1.91575e-08	apomictic genotype
isotig15950	22	0	-6.32469	4.15797	1.92554e-06	2.03885e-05	sexual genotype
isotig15952	0	13	5.89587	3.39925	0.000122627	0.000860471	apomictic genotype
isotig15953	82	0	-8.20957	6.05566	2.33181e-21	1.3769e-19	sexual genotype
isotig15954	0	44	7.63769	5.15852	1.49982e-14	4.66659e-13	apomictic genotype
isotig15958	26	0	-6.56292	4.39895	1.20864e-07	1.50981e-06	sexual genotype
isotig15960	22	1	-3.86438	4.22211	0.000122056	0.000860471	sexual genotype
isotig15961	0	42	7.57092	5.09139	1.19181e-13	3.4219e-12	apomictic genotype
isotig15962	3	17	2.71725	4.02075	0.000404902	0.00255393	apomictic genotype
isotig15964	24	0	-6.44872	4.28348	4.82371e-07	5.51459e-06	sexual genotype
isotig15967	2	60	5.04834	5.65341	2.00807e-18	8.92464e-17	apomictic genotype
isotig15969	23	0	-6.38803	4.22209	9.6373e-07	1.04755e-05	sexual genotype
isotig15970	0	11	5.65926	3.15822	0.000489894	0.0029371	apomictic genotype
isotig15971	1	11	3.4583	3.28375	0.0034275	0.0161728	apomictic genotype
isotig15974	1	154	7.2389	6.97618	4.21693e-50	1.38918e-47	apomictic genotype
isotig15976	0	38	7.42733	4.94696	1.89119e-12	4.79241e-11	apomictic genotype
isotig15978	21	0	-6.25843	4.09086	3.84742e-06	3.83568e-05	sexual genotype
isotig15979	41	6	-2.40605	5.25304	5.41749e-06	5.35828e-05	sexual genotype
isotig15980	101	0	-8.50932	6.35618	1.18149e-26	1.01535e-24	sexual genotype
isotig15981	0	29	7.03998	4.55693	9.53196e-10	1.66267e-08	apomictic genotype
isotig15984	72	0	-8.02262	5.8681	1.02227e-18	4.67618e-17	sexual genotype
isotig15985	5	147	5.12573	6.94789	1.63829e-44	4.15717e-42	apomictic genotype
isotig15988	1	19	4.23472	4.02078	1.10723e-05	0.000101792	apomictic genotype
isotig15989	21	0	-6.25843	4.09086	3.84742e-06	3.83568e-05	sexual genotype
isotig15990	0	20	6.50885	4.0208	4.82371e-07	5.51459e-06	apomictic genotype
isotig15991	0	11	5.65926	3.15822	0.000489894	0.0029371	apomictic genotype
isotig15994	17	1	-3.49769	3.86851	0.000276113	0.00177225	sexual genotype
isotig15995	0	28	6.98975	4.5063	1.90354e-09	3.16737e-08	apomictic genotype
isotig15998	32	4	-2.61068	4.86842	3.91012e-05	0.000315456	sexual genotype
isotig16002	40	0	-7.17906	5.02033	2.92839e-10	5.55713e-09	sexual genotype
isotig16003	0	59	8.05906	5.58186	2.39011e-19	1.15077e-17	apomictic genotype
isotig16004	57	0	-7.68705	5.53118	1.27781e-14	4.06336e-13	sexual genotype
isotig16005	0	35	7.3094	4.82829	1.50437e-11	3.31943e-10	apomictic genotype
isotig16006	0	37	7.38908	4.90848	3.77503e-12	9.16426e-11	apomictic genotype
isotig16009	2	24	3.73437	4.39933	4.23548e-07	5.01303e-06	apomictic genotype
isotig16011	28	0	-6.66875	4.50585	3.02899e-08	4.15767e-07	sexual genotype
isotig16012	0	24	6.76925	4.28387	3.02899e-08	4.15767e-07	apomictic genotype
isotig16013	0	8	5.2105	2.69876	0.00391328	0.0173654	apomictic genotype
isotig16017	42	15	-1.14989	5.53142	0.006528	0.027758	sexual genotype
isotig16018	0	23	6.70842	4.22246	6.05043e-08	7.89521e-07	apomictic genotype
isotig16020	1	35	5.10844	4.86892	7.53576e-12	1.75889e-10	apomictic genotype
isotig16021	0	31	7.13549	4.65317	1.19721e-10	2.32479e-09	apomictic genotype
isotig16023	0	13	5.89587	3.39925	0.000122627	0.000860471	apomictic genotype
isotig16026	11	0	-5.34257	3.15805	0.00195752	0.00964634	sexual genotype
isotig16034	11	0	-5.34257	3.15805	0.00195752	0.00964634	sexual genotype
isotig16035	0	25	6.82761	4.34277	1.51646e-08	2.17619e-07	apomictic genotype
isotig16037	11	0	-5.34257	3.15805	0.00195752	0.00964634	sexual genotype
isotig16038	0	42	7.57092	5.09139	1.19181e-13	3.4219e-12	apomictic genotype
isotig16039	0	13	5.89587	3.39925	0.000122627	0.000860471	apomictic genotype
isotig16042	54	0	-7.60944	5.45319	4.89774e-14	1.48454e-12	sexual genotype
isotig16043	23	0	-6.38803	4.22209	9.6373e-07	1.04755e-05	sexual genotype
isotig16044	0	59	8.05906	5.58186	2.39011e-19	1.15077e-17	apomictic genotype
isotig16046	17	0	-5.958	3.78603	3.07011e-05	0.000251139	sexual genotype
isotig16047	1	27	4.73674	4.50628	3.80158e-09	6.00624e-08	apomictic genotype
isotig16050	0	19	6.43569	3.94679	9.6373e-07	1.04755e-05	apomictic genotype
isotig16052	9	0	-5.06095	2.86855	0.00782344	0.0305542	sexual genotype
isotig16053	0	46	7.70151	5.22267	3.76734e-15	1.25874e-13	apomictic genotype
isotig16056	2	27	3.90283	4.5569	5.88446e-08	7.89521e-07	apomictic genotype
isotig16057	76	29	-1.06035	6.41266	0.000484191	0.0029371	sexual genotype
isotig16058	0	21	6.57849	4.0912	2.4145e-07	2.89609e-06	apomictic genotype
isotig16059	0	20	6.50885	4.0208	4.82371e-07	5.51459e-06	apomictic genotype
isotig16061	30	0	-6.76734	4.60537	7.59254e-09	1.13782e-07	sexual genotype
isotig16062	0	26	6.8837	4.39937	7.59254e-09	1.13782e-07	apomictic genotype
isotig16063	1	12	3.58145	3.39923	0.00183717	0.00960665	apomictic genotype
isotig16067	16	0	-5.87199	3.69858	6.13562e-05	0.00046739	sexual genotype
isotig16070	33	0	-6.90364	4.74285	1.90354e-09	3.16737e-08	sexual genotype
isotig16071	0	132	9.21781	6.74426	1.1712e-42	2.58732e-40	apomictic genotype
isotig16072	32	3	-3.00064	4.82777	1.10954e-05	0.000101929	sexual genotype
isotig16073	0	31	7.13549	4.65317	1.19721e-10	2.32479e-09	apomictic genotype
isotig16074	16	39	1.5926	5.48029	0.000157128	0.00108573	apomictic genotype
isotig16076	7	19	1.72501	4.39925	0.00595708	0.0257502	apomictic genotype
isotig16077	0	14	6.00105	3.50617	6.13562e-05	0.00046739	apomictic genotype
isotig16080	24	6	-1.64033	4.60547	0.00817489	0.0318077	sexual genotype
isotig16082	0	7	5.02341	2.50611	0.00782344	0.0305542	apomictic genotype
isotig16084	44	10	-1.79105	5.45336	0.000130031	0.000910727	sexual genotype
isotig16085	0	17	6.27718	3.78631	7.68793e-06	7.2054e-05	apomictic genotype
isotig16086	0	19	6.43569	3.94679	9.6373e-07	1.04755e-05	apomictic genotype
isotig16092	9	0	-5.06095	2.86855	0.00782344	0.0305542	sexual genotype
isotig16094	0	8	5.2105	2.69876	0.00391328	0.0173654	apomictic genotype
isotig16095	0	8	5.2105	2.69876	0.00391328	0.0173654	apomictic genotype
isotig16096	80	0	-8.17407	6.02005	4.58637e-21	2.64986e-19	sexual genotype
isotig16097	0	57	8.0095	5.53209	9.50207e-19	4.37317e-17	apomictic genotype
isotig16098	0	11	5.65926	3.15822	0.000489894	0.0029371	apomictic genotype
isotig16099	0	14	6.00105	3.50617	6.13562e-05	0.00046739	apomictic genotype
isotig16101	12	0	-5.46514	3.28357	0.00097925	0.00531381	sexual genotype
isotig16102	0	9	5.37608	2.8687	0.00195752	0.00964634	apomictic genotype
isotig16103	0	9	5.37608	2.8687	0.00195752	0.00964634	apomictic genotype
isotig16106	0	46	7.70151	5.22267	3.76734e-15	1.25874e-13	apomictic genotype
isotig16107	0	52	7.87758	5.3996	5.97777e-17	2.33363e-15	apomictic genotype
isotig16109	12	0	-5.46514	3.28357	0.00097925	0.00531381	sexual genotype
isotig16110	0	11	5.65926	3.15822	0.000489894	0.0029371	apomictic genotype
isotig16112	37	0	-7.06739	4.90788	2.15153e-09	3.55637e-08	sexual genotype
isotig16113	0	76	8.42313	5.9473	9.72018e-25	7.31546e-23	apomictic genotype
isotig16115	19	0	-6.11602	3.94648	1.53628e-05	0.000134268	sexual genotype
isotig16116	20	0	-6.18898	4.02048	7.68793e-06	7.2054e-05	sexual genotype
isotig16117	42	7	-2.22557	5.31317	2.54233e-05	0.000217092	sexual genotype
isotig16118	0	7	5.02341	2.50611	0.00782344	0.0305542	apomictic genotype
isotig16119	1	24	4.56828	4.34276	3.02899e-08	4.15767e-07	apomictic genotype
isotig16120	15	0	-5.78052	3.60548	0.000122627	0.000860471	sexual genotype
isotig16121	0	13	5.89587	3.39925	0.000122627	0.000860471	apomictic genotype
isotig16122	0	22	6.64492	4.15832	1.20864e-07	1.50981e-06	apomictic genotype
isotig16123	3	101	5.27244	6.40001	2.2796e-31	2.74393e-29	apomictic genotype
isotig16124	79	1	-5.69568	6.02007	1.70836e-19	8.43068e-18	sexual genotype
isotig16125	0	56	7.98406	5.50655	1.89475e-18	8.4711e-17	apomictic genotype
isotig16176	0	10	5.52461	3.02071	0.00097925	0.00531381	apomictic genotype
isotig16181	0	48	7.76262	5.28408	9.46492e-16	3.35969e-14	apomictic genotype
isotig16190	0	8	5.2105	2.69876	0.00391328	0.0173654	apomictic genotype
isotig16212	8	39	2.56818	5.25357	1.04123e-07	1.34237e-06	apomictic genotype
isotig16229	27	0	-6.6168	4.45339	6.05043e-08	7.89521e-07	sexual genotype
isotig16231	0	11	5.65926	3.15822	0.000489894	0.0029371	apomictic genotype
isotig16233	0	9	5.37608	2.8687	0.00195752	0.00964634	apomictic genotype
isotig16376	0	7	5.02341	2.50611	0.00782344	0.0305542	apomictic genotype
isotig16425	0	7	5.02341	2.50611	0.00782344	0.0305542	apomictic genotype
isotig16431	15	0	-5.78052	3.60548	0.000122627	0.000860471	sexual genotype
isotig16623	0	8	5.2105	2.69876	0.00391328	0.0173654	apomictic genotype
isotig16694	0	19	6.43569	3.94679	9.6373e-07	1.04755e-05	apomictic genotype
isotig16696	18	0	-6.03917	3.86849	1.53628e-05	0.000134268	sexual genotype
isotig16697	28	7	-1.64534	4.82784	0.00458377	0.0199749	sexual genotype
isotig16698	27	2	-3.29391	4.5565	2.77623e-05	0.000236313	sexual genotype
isotig16754	0	15	6.09909	3.60572	3.07011e-05	0.000251139	apomictic genotype
isotig16758	0	7	5.02341	2.50611	0.00782344	0.0305542	apomictic genotype
isotig16919	3	19	2.87575	4.15827	6.66138e-05	0.000505084	apomictic genotype
isotig16921	11	0	-5.34257	3.15805	0.00195752	0.00964634	sexual genotype
isotig17003	0	9	5.37608	2.8687	0.00195752	0.00964634	apomictic genotype
isotig17085	0	13	5.89587	3.39925	0.000122627	0.000860471	apomictic genotype
isotig17091	3	17	2.71725	4.02075	0.000404902	0.00255393	apomictic genotype
isotig17092	14	1	-3.22255	3.60549	0.00183717	0.00960665	sexual genotype
isotig17121	0	23	6.70842	4.22246	6.05043e-08	7.89521e-07	apomictic genotype
isotig17122	13	0	-5.5781	3.39904	0.000489894	0.0029371	sexual genotype
isotig17130	61	10	-2.25983	5.84809	6.51273e-08	8.48078e-07	sexual genotype
isotig17135	1	10	3.32365	3.15821	0.00636217	0.027102	apomictic genotype
isotig17136	18	1	-3.57887	3.9465	0.000276113	0.00177225	sexual genotype
isotig17141	0	8	5.2105	2.69876	0.00391328	0.0173654	apomictic genotype
isotig17142	9	0	-5.06095	2.86855	0.00782344	0.0305542	sexual genotype
isotig17143	0	11	5.65926	3.15822	0.000489894	0.0029371	apomictic genotype
isotig17179	10	0	-5.20862	3.02055	0.00391328	0.0173654	sexual genotype
isotig17189	0	16	6.19088	3.69884	1.53628e-05	0.000134268	apomictic genotype
isotig17234	3	55	4.39824	5.55714	9.2028e-16	3.32959e-14	apomictic genotype
isotig17263	4	47	3.78833	5.37151	3.08809e-12	7.75221e-11	apomictic genotype
isotig17264	32	0	-6.85962	4.69846	3.80158e-09	6.00624e-08	sexual genotype
isotig17265	11	0	-5.34257	3.15805	0.00195752	0.00964634	sexual genotype
isotig17308	67	3	-4.06022	5.82752	2.84123e-13	7.97476e-12	sexual genotype
isotig17309	13	26	1.3056	4.98423	0.00647851	0.0275695	apomictic genotype
isotig17328	5	188	5.48017	7.29278	4.35596e-59	2.18117e-56	apomictic genotype
isotig17347	0	9	5.37608	2.8687	0.00195752	0.00964634	apomictic genotype
isotig17350	0	33	7.22507	4.74338	3.00335e-11	6.34369e-10	apomictic genotype
isotig17360	22	0	-6.32469	4.15797	1.92554e-06	2.03885e-05	sexual genotype
isotig17361	0	8	5.2105	2.69876	0.00391328	0.0173654	apomictic genotype
isotig17380	9	0	-5.06095	2.86855	0.00782344	0.0305542	sexual genotype
isotig17388	0	22	6.64492	4.15832	1.20864e-07	1.50981e-06	apomictic genotype
isotig17402	0	8	5.2105	2.69876	0.00391328	0.0173654	apomictic genotype
isotig17403	13	0	-5.5781	3.39904	0.000489894	0.0029371	sexual genotype
isotig17405	10	0	-5.20862	3.02055	0.00391328	0.0173654	sexual genotype
isotig17440	0	9	5.37608	2.8687	0.00195752	0.00964634	apomictic genotype
isotig17446	1	41	5.33538	5.09137	1.19181e-13	3.4219e-12	apomictic genotype
isotig17447	1	10	3.32365	3.15821	0.00636217	0.027102	apomictic genotype
isotig17448	0	9	5.37608	2.8687	0.00195752	0.00964634	apomictic genotype
isotig17449	9	0	-5.06095	2.86855	0.00782344	0.0305542	sexual genotype
isotig17451	159	37	-1.77346	7.3126	1.11232e-13	3.26098e-12	sexual genotype
isotig17453	51	1	-5.0671	5.39878	4.57653e-12	1.10813e-10	sexual genotype
isotig17454	0	35	7.3094	4.82829	1.50437e-11	3.31943e-10	apomictic genotype
isotig17473	0	90	8.6664	6.19135	3.16737e-29	3.25892e-27	apomictic genotype
isotig17483	11	0	-5.34257	3.15805	0.00195752	0.00964634	sexual genotype
isotig17490	0	8	5.2105	2.69876	0.00391328	0.0173654	apomictic genotype
isotig17499	0	35	7.3094	4.82829	1.50437e-11	3.31943e-10	apomictic genotype
isotig17500	44	2	-3.99277	5.22196	3.12385e-09	5.11404e-08	sexual genotype
isotig17519	88	34	-1.04327	6.62911	0.000224826	0.0015332	sexual genotype
isotig17520	0	18	6.35861	3.86878	3.84742e-06	3.83568e-05	apomictic genotype
isotig17521	26	0	-6.56292	4.39895	1.20864e-07	1.50981e-06	sexual genotype
isotig17525	0	14	6.00105	3.50617	6.13562e-05	0.00046739	apomictic genotype
isotig17527	20	1	-3.72867	4.09088	7.68171e-05	0.000573418	sexual genotype
isotig17529	0	42	7.57092	5.09139	1.19181e-13	3.4219e-12	apomictic genotype
isotig17530	24	0	-6.44872	4.28348	4.82371e-07	5.51459e-06	sexual genotype
isotig17531	9	0	-5.06095	2.86855	0.00782344	0.0305542	sexual genotype
isotig17534	0	21	6.57849	4.0912	2.4145e-07	2.89609e-06	apomictic genotype
isotig17540	1	28	4.78878	4.55692	1.90354e-09	3.16737e-08	apomictic genotype
isotig17544	22	1	-3.86438	4.22211	0.000122056	0.000860471	sexual genotype
isotig17545	0	23	6.70842	4.22246	6.05043e-08	7.89521e-07	apomictic genotype
isotig17548	17	35	1.3514	5.39932	0.00221931	0.0108878	apomictic genotype
isotig17550	0	24	6.76925	4.28387	3.02899e-08	4.15767e-07	apomictic genotype
isotig17551	12	1	-3.00483	3.39906	0.00636217	0.027102	sexual genotype
isotig17558	0	7	5.02341	2.50611	0.00782344	0.0305542	apomictic genotype
isotig17562	0	12	5.78241	3.28376	0.000245094	0.00160051	apomictic genotype
isotig17569	77	144	1.22402	7.48733	1.45169e-09	2.50199e-08	apomictic genotype
isotig17570	20	0	-6.18898	4.02048	7.68793e-06	7.2054e-05	sexual genotype
isotig17600	0	7	5.02341	2.50611	0.00782344	0.0305542	apomictic genotype
isotig17602	0	13	5.89587	3.39925	0.000122627	0.000860471	apomictic genotype
isotig17603	1	11	3.4583	3.28375	0.0034275	0.0161728	apomictic genotype
isotig17604	0	25	6.82761	4.34277	1.51646e-08	2.17619e-07	apomictic genotype
isotig17605	3	82	4.97252	6.10879	1.77888e-25	1.42443e-23	apomictic genotype
isotig17610	57	2	-4.36416	5.58095	1.63522e-12	4.24108e-11	sexual genotype
isotig17611	17	57	2.05149	5.90853	2.45951e-08	3.50272e-07	apomictic genotype
isotig17613	43	0	-7.2827	5.12465	3.96394e-11	8.24285e-10	sexual genotype
isotig17618	24	4	-2.19977	4.50591	0.00152433	0.00809133	sexual genotype
isotig17619	0	18	6.35861	3.86878	3.84742e-06	3.83568e-05	apomictic genotype
isotig17620	0	24	6.76925	4.28387	3.02899e-08	4.15767e-07	apomictic genotype
isotig17625	0	13	5.89587	3.39925	0.000122627	0.000860471	apomictic genotype
isotig17628	9	0	-5.06095	2.86855	0.00782344	0.0305542	sexual genotype
isotig17630	11	0	-5.34257	3.15805	0.00195752	0.00964634	sexual genotype
isotig17635	0	12	5.78241	3.28376	0.000245094	0.00160051	apomictic genotype
isotig17641	0	9	5.37608	2.8687	0.00195752	0.00964634	apomictic genotype
isotig17643	12	0	-5.46514	3.28357	0.00097925	0.00531381	sexual genotype
isotig17645	4	22	2.70086	4.3993	4.97586e-05	0.00039717	apomictic genotype
isotig17646	10	0	-5.20862	3.02055	0.00391328	0.0173654	sexual genotype
isotig17647	0	15	6.09909	3.60572	3.07011e-05	0.000251139	apomictic genotype
isotig17651	0	7	5.02341	2.50611	0.00782344	0.0305542	apomictic genotype
isotig17654	0	30	7.08853	4.60585	4.77335e-10	8.66844e-09	apomictic genotype
isotig17656	0	12	5.78241	3.28376	0.000245094	0.00160051	apomictic genotype
isotig17658	11	0	-5.34257	3.15805	0.00195752	0.00964634	sexual genotype
isotig17660	56	19	-1.22595	5.92728	0.000933795	0.00531381	sexual genotype
isotig17662	0	66	8.22024	5.74368	1.91069e-21	1.13898e-19	apomictic genotype
isotig17673	17	1	-3.49769	3.86851	0.000276113	0.00177225	sexual genotype
isotig17683	38	72	1.23978	6.48042	1.72456e-05	0.000150025	apomictic genotype
isotig17684	0	73	8.3652	5.88917	7.68507e-24	5.45582e-22	apomictic genotype
isotig17685	30	2	-3.44444	4.6985	8.54838e-06	7.97601e-05	sexual genotype
isotig17686	27	1	-4.1565	4.50586	5.71982e-06	5.63504e-05	sexual genotype
isotig17695	40	10	-1.65445	5.34235	0.000727566	0.00424282	sexual genotype
isotig17696	1	12	3.58145	3.39923	0.00183717	0.00960665	apomictic genotype
isotig17698	1	14	3.80009	3.6057	0.000521183	0.00308431	apomictic genotype
isotig17700	0	14	6.00105	3.50617	6.13562e-05	0.00046739	apomictic genotype
isotig17702	0	46	7.70151	5.22267	3.76734e-15	1.25874e-13	apomictic genotype
isotig17705	23	0	-6.38803	4.22209	9.6373e-07	1.04755e-05	sexual genotype
isotig17706	1	114	6.80573	6.54519	5.4285e-37	9.06077e-35	apomictic genotype
isotig17707	0	13	5.89587	3.39925	0.000122627	0.000860471	apomictic genotype
isotig17708	14	0	-5.68286	3.50595	0.000245094	0.00160051	sexual genotype
isotig17710	32	3	-3.00064	4.82777	1.10954e-05	0.000101929	sexual genotype
isotig17711	0	26	6.8837	4.39937	7.59254e-09	1.13782e-07	apomictic genotype
isotig17715	0	15	6.09909	3.60572	3.07011e-05	0.000251139	apomictic genotype
isotig17716	1	17	4.07622	3.86876	7.68171e-05	0.000573418	apomictic genotype
isotig17718	0	10	5.52461	3.02071	0.00097925	0.00531381	apomictic genotype
isotig17721	2	12	2.74754	3.50614	0.0074061	0.0305542	apomictic genotype
isotig17722	42	15	-1.14989	5.53142	0.006528	0.027758	sexual genotype
isotig17723	1	21	4.37752	4.15831	3.01494e-06	3.13472e-05	apomictic genotype
isotig17729	0	13	5.89587	3.39925	0.000122627	0.000860471	apomictic genotype
isotig17730	0	26	6.8837	4.39937	7.59254e-09	1.13782e-07	apomictic genotype
isotig17731	14	1	-3.22255	3.60549	0.00183717	0.00960665	sexual genotype
isotig17736	98	193	1.29917	7.88458	1.65969e-13	4.758e-12	apomictic genotype
isotig17739	0	9	5.37608	2.8687	0.00195752	0.00964634	apomictic genotype
isotig17741	0	10	5.52461	3.02071	0.00097925	0.00531381	apomictic genotype
isotig17742	34	11	-1.28709	5.1904	0.00963779	0.0371724	sexual genotype
isotig17743	0	16	6.19088	3.69884	1.53628e-05	0.000134268	apomictic genotype
isotig17748	0	14	6.00105	3.50617	6.13562e-05	0.00046739	apomictic genotype
isotig17750	0	23	6.70842	4.22246	6.05043e-08	7.89521e-07	apomictic genotype
isotig17751	0	10	5.52461	3.02071	0.00097925	0.00531381	apomictic genotype
isotig17752	83	32	-1.04603	6.54388	0.00043662	0.00274569	sexual genotype
isotig17754	0	32	7.18097	4.69898	5.99623e-11	1.21658e-09	apomictic genotype
isotig17755	39	6	-2.3344	5.19032	9.1492e-06	8.50701e-05	sexual genotype
isotig17756	30	2	-3.44444	4.6985	8.54838e-06	7.97601e-05	sexual genotype
isotig17757	1	23	4.50746	4.28385	6.05043e-08	7.89521e-07	apomictic genotype
isotig17758	43	11	-1.62344	5.45337	0.000416456	0.0026246	sexual genotype
isotig17759	1	19	4.23472	4.02078	1.10723e-05	0.000101792	apomictic genotype
isotig17760	0	10	5.52461	3.02071	0.00097925	0.00531381	apomictic genotype
isotig17763	0	17	6.27718	3.78631	7.68793e-06	7.2054e-05	apomictic genotype
isotig17764	0	27	6.9377	4.45382	3.80158e-09	6.00624e-08	apomictic genotype
isotig17769	0	9	5.37608	2.8687	0.00195752	0.00964634	apomictic genotype
isotig17776	1	15	3.89812	3.69882	0.000276113	0.00177225	apomictic genotype
isotig17777	0	8	5.2105	2.69876	0.00391328	0.0173654	apomictic genotype
isotig17779	0	43	7.60469	5.12534	5.97214e-14	1.7758e-12	apomictic genotype
isotig17780	0	27	6.9377	4.45382	3.80158e-09	6.00624e-08	apomictic genotype
isotig17782	0	14	6.00105	3.50617	6.13562e-05	0.00046739	apomictic genotype
isotig17785	74	1	-5.6017	5.92699	4.68694e-18	2.0491e-16	sexual genotype
isotig17786	1	68	6.0622	5.80782	1.21129e-22	7.97637e-21	apomictic genotype
isotig17787	25	1	-4.04664	4.39896	1.96376e-05	0.000169968	sexual genotype
isotig17788	0	10	5.52461	3.02071	0.00097925	0.00531381	apomictic genotype
isotig17789	0	9	5.37608	2.8687	0.00195752	0.00964634	apomictic genotype
isotig17793	151	57	-1.0787	7.39857	7.92049e-07	8.95407e-06	sexual genotype
isotig17794	1	62	5.92939	5.67652	1.51312e-20	8.30776e-19	apomictic genotype
isotig17796	41	1	-4.75413	5.09073	1.54122e-09	2.64537e-08	sexual genotype
isotig17798	0	15	6.09909	3.60572	3.07011e-05	0.000251139	apomictic genotype
isotig17799	21	0	-6.25843	4.09086	3.84742e-06	3.83568e-05	sexual genotype
isotig17800	17	2	-2.63511	3.94652	0.00444281	0.0194079	sexual genotype
isotig17803	21	0	-6.25843	4.09086	3.84742e-06	3.83568e-05	sexual genotype
isotig17805	0	26	6.8837	4.39937	7.59254e-09	1.13782e-07	apomictic genotype
isotig17808	30	0	-6.76734	4.60537	7.59254e-09	1.13782e-07	sexual genotype
isotig17810	0	18	6.35861	3.86878	3.84742e-06	3.83568e-05	apomictic genotype
isotig17811	0	11	5.65926	3.15822	0.000489894	0.0029371	apomictic genotype
isotig17813	0	7	5.02341	2.50611	0.00782344	0.0305542	apomictic genotype
isotig17815	0	7	5.02341	2.50611	0.00782344	0.0305542	apomictic genotype
isotig17827	0	11	5.65926	3.15822	0.000489894	0.0029371	apomictic genotype
isotig17828	1	14	3.80009	3.6057	0.000521183	0.00308431	apomictic genotype
isotig17829	29	1	-4.25858	4.60538	1.64888e-06	1.7607e-05	sexual genotype
isotig17830	6	24	2.27181	4.60576	0.00019426	0.00132983	apomictic genotype
isotig17831	1	27	4.73674	4.50628	3.80158e-09	6.00624e-08	apomictic genotype
isotig17833	0	12	5.78241	3.28376	0.000245094	0.00160051	apomictic genotype
isotig17834	0	11	5.65926	3.15822	0.000489894	0.0029371	apomictic genotype
isotig17839	16	0	-5.87199	3.69858	6.13562e-05	0.00046739	sexual genotype
isotig17840	12	77	2.9768	6.17503	2.49114e-16	9.28121e-15	apomictic genotype
isotig17842	11	122	3.76178	6.75498	6.65598e-30	7.39542e-28	apomictic genotype
isotig17845	0	26	6.8837	4.39937	7.59254e-09	1.13782e-07	apomictic genotype
isotig17847	27	0	-6.6168	4.45339	6.05043e-08	7.89521e-07	sexual genotype
isotig17850	0	8	5.2105	2.69876	0.00391328	0.0173654	apomictic genotype
isotig17851	13	1	-3.11779	3.50596	0.0034275	0.0161728	sexual genotype
isotig17854	0	44	7.63769	5.15852	1.49982e-14	4.66659e-13	apomictic genotype
isotig17855	0	18	6.35861	3.86878	3.84742e-06	3.83568e-05	apomictic genotype
isotig17857	0	47	7.73238	5.2537	1.88827e-15	6.4821e-14	apomictic genotype
isotig17858	0	16	6.19088	3.69884	1.53628e-05	0.000134268	apomictic genotype
isotig17860	2	47	4.69751	5.31381	2.50206e-14	7.65811e-13	apomictic genotype
isotig17866	0	31	7.13549	4.65317	1.19721e-10	2.32479e-09	apomictic genotype
isotig17869	0	13	5.89587	3.39925	0.000122627	0.000860471	apomictic genotype
isotig17871	0	83	8.54989	6.07447	3.92664e-27	3.46976e-25	apomictic genotype
isotig17873	15	1	-3.32021	3.69859	0.000980413	0.00531381	sexual genotype
isotig17874	33	10	-1.37903	5.12481	0.00798014	0.0311306	sexual genotype
isotig17875	0	34	7.26785	4.78646	1.50437e-11	3.31943e-10	apomictic genotype
isotig17876	0	10	5.52461	3.02071	0.00097925	0.00531381	apomictic genotype
isotig17877	50	17	-1.22181	5.76458	0.00266805	0.0128575	sexual genotype
isotig17878	4	28	3.04569	4.69891	1.42613e-06	1.53682e-05	apomictic genotype
isotig17879	0	7	5.02341	2.50611	0.00782344	0.0305542	apomictic genotype
isotig17882	0	10	5.52461	3.02071	0.00097925	0.00531381	apomictic genotype
isotig17883	24	2	-3.12582	4.39898	0.000157883	0.00108975	sexual genotype
isotig17885	0	47	7.73238	5.2537	1.88827e-15	6.4821e-14	apomictic genotype
isotig17888	0	30	7.08853	4.60585	4.77335e-10	8.66844e-09	apomictic genotype
isotig17889	244	1	-7.31921	7.63361	3.8761e-59	1.96712e-56	sexual genotype
isotig17890	0	111	8.96829	6.4941	8.48228e-36	1.3273e-33	apomictic genotype
isotig17891	1	114	6.80573	6.54519	5.4285e-37	9.06077e-35	apomictic genotype
isotig17892	25	1	-4.04664	4.39896	1.96376e-05	0.000169968	sexual genotype
isotig17894	30	8	-1.55684	4.94648	0.00396469	0.0175562	sexual genotype
isotig17897	0	19	6.43569	3.94679	9.6373e-07	1.04755e-05	apomictic genotype
isotig17901	2	191	6.71523	7.29283	5.5297e-62	3.00968e-59	apomictic genotype
isotig17902	0	76	8.42313	5.9473	9.72018e-25	7.31546e-23	apomictic genotype
isotig17903	0	7	5.02341	2.50611	0.00782344	0.0305542	apomictic genotype
isotig17905	0	36	7.34979	4.86894	7.53576e-12	1.75889e-10	apomictic genotype
isotig17908	27	0	-6.6168	4.45339	6.05043e-08	7.89521e-07	sexual genotype
isotig17909	0	40	7.50091	5.02098	4.74709e-13	1.29562e-11	apomictic genotype
isotig17911	0	22	6.64492	4.15832	1.20864e-07	1.50981e-06	apomictic genotype
isotig17913	118	6	-3.92479	6.6521	1.3784e-22	9.04998e-21	sexual genotype
isotig17915	0	37	7.38908	4.90848	3.77503e-12	9.16426e-11	apomictic genotype
isotig17916	163	50	-1.37708	7.43269	3.5949e-10	6.81164e-09	sexual genotype
isotig17917	0	30	7.08853	4.60585	4.77335e-10	8.66844e-09	apomictic genotype
isotig17921	0	23	6.70842	4.22246	6.05043e-08	7.89521e-07	apomictic genotype
isotig17923	2	45	4.63508	5.25367	9.58416e-14	2.81418e-12	apomictic genotype
isotig17929	0	9	5.37608	2.8687	0.00195752	0.00964634	apomictic genotype
isotig17931	0	10	5.52461	3.02071	0.00097925	0.00531381	apomictic genotype
isotig17933	78	0	-8.13767	5.98354	1.77361e-20	9.69549e-19	sexual genotype
isotig17934	1	20	4.30789	4.09118	5.78262e-06	5.64508e-05	apomictic genotype
isotig17935	32	0	-6.85962	4.69846	3.80158e-09	6.00624e-08	sexual genotype
isotig17937	23	0	-6.38803	4.22209	9.6373e-07	1.04755e-05	sexual genotype
isotig17939	0	12	5.78241	3.28376	0.000245094	0.00160051	apomictic genotype
isotig17941	0	30	7.08853	4.60585	4.77335e-10	8.66844e-09	apomictic genotype
isotig17945	0	17	6.27718	3.78631	7.68793e-06	7.2054e-05	apomictic genotype
isotig17950	0	18	6.35861	3.86878	3.84742e-06	3.83568e-05	apomictic genotype
isotig17951	0	11	5.65926	3.15822	0.000489894	0.0029371	apomictic genotype
isotig17954	15	0	-5.78052	3.60548	0.000122627	0.000860471	sexual genotype
isotig17955	1	10	3.32365	3.15821	0.00636217	0.027102	apomictic genotype
isotig17957	0	36	7.34979	4.86894	7.53576e-12	1.75889e-10	apomictic genotype
isotig17958	699	194	-1.5243	9.49808	2.10978e-43	5.01474e-41	sexual genotype
isotig17959	1	55	5.7572	5.50653	3.77838e-18	1.66156e-16	apomictic genotype
isotig17960	0	59	8.05906	5.58186	2.39011e-19	1.15077e-17	apomictic genotype
isotig17961	47	2	-4.08734	5.31308	4.80598e-10	8.71084e-09	sexual genotype
isotig17962	0	12	5.78241	3.28376	0.000245094	0.00160051	apomictic genotype
isotig17963	1	43	5.40373	5.1585	1.49982e-14	4.66659e-13	apomictic genotype
isotig17964	65	24	-1.10642	6.17418	0.00119738	0.0064562	sexual genotype
isotig17966	0	136	9.26081	6.78737	7.52936e-44	1.8126e-41	apomictic genotype
isotig17967	7	22	1.93424	4.55682	0.00144222	0.00767934	apomictic genotype
isotig17969	0	9	5.37608	2.8687	0.00195752	0.00964634	apomictic genotype
isotig17970	163	49	-1.4061	7.42589	2.01195e-10	3.86688e-09	sexual genotype
isotig17972	0	67	8.24186	5.76538	9.58676e-22	5.87326e-20	apomictic genotype
isotig17975	1	34	5.06689	4.82827	1.50437e-11	3.31943e-10	apomictic genotype
isotig17977	0	9	5.37608	2.8687	0.00195752	0.00964634	apomictic genotype
isotig17978	70	21	-1.40365	6.20618	4.48874e-05	0.000359895	sexual genotype
isotig17979	0	17	6.27718	3.78631	7.68793e-06	7.2054e-05	apomictic genotype
isotig17980	0	14	6.00105	3.50617	6.13562e-05	0.00046739	apomictic genotype
isotig17981	53	12	-1.8002	5.72079	1.79336e-05	0.00015565	sexual genotype
isotig17982	0	18	6.35861	3.86878	3.84742e-06	3.83568e-05	apomictic genotype
isotig17983	0	9	5.37608	2.8687	0.00195752	0.00964634	apomictic genotype
isotig17984	65	21	-1.29718	6.12468	0.000159369	0.00109879	sexual genotype
isotig17985	0	19	6.43569	3.94679	9.6373e-07	1.04755e-05	apomictic genotype
isotig17986	0	13	5.89587	3.39925	0.000122627	0.000860471	apomictic genotype
isotig17988	0	39	7.46459	4.98444	9.4748e-13	2.4779e-11	apomictic genotype
isotig17989	0	11	5.65926	3.15822	0.000489894	0.0029371	apomictic genotype
isotig17990	0	71	8.32525	5.84907	3.05074e-23	2.09836e-21	apomictic genotype
isotig17992	0	9	5.37608	2.8687	0.00195752	0.00964634	apomictic genotype
isotig17994	0	14	6.00105	3.50617	6.13562e-05	0.00046739	apomictic genotype
isotig17998	0	7	5.02341	2.50611	0.00782344	0.0305542	apomictic genotype
isotig17999	0	31	7.13549	4.65317	1.19721e-10	2.32479e-09	apomictic genotype
isotig18000	1	24	4.56828	4.34276	3.02899e-08	4.15767e-07	apomictic genotype
isotig18001	19	0	-6.11602	3.94648	1.53628e-05	0.000134268	sexual genotype
isotig18003	0	16	6.19088	3.69884	1.53628e-05	0.000134268	apomictic genotype
isotig18004	0	10	5.52461	3.02071	0.00097925	0.00531381	apomictic genotype
isotig18005	0	22	6.64492	4.15832	1.20864e-07	1.50981e-06	apomictic genotype
isotig18006	45	0	-7.34788	5.19022	2.03311e-11	4.43657e-10	sexual genotype
isotig18007	0	24	6.76925	4.28387	3.02899e-08	4.15767e-07	apomictic genotype
isotig18012	5	23	2.4613	4.50622	0.000104826	0.00077434	apomictic genotype
isotig18013	0	29	7.03998	4.55693	9.53196e-10	1.66267e-08	apomictic genotype
isotig18015	0	7	5.02341	2.50611	0.00782344	0.0305542	apomictic genotype
isotig18017	43	3	-3.42372	5.22197	3.20238e-08	4.37487e-07	sexual genotype
isotig18018	0	21	6.57849	4.0912	2.4145e-07	2.89609e-06	apomictic genotype
isotig18019	0	25	6.82761	4.34277	1.51646e-08	2.17619e-07	apomictic genotype
isotig18023	17	1	-3.49769	3.86851	0.000276113	0.00177225	sexual genotype
isotig18024	0	17	6.27718	3.78631	7.68793e-06	7.2054e-05	apomictic genotype
isotig18025	0	56	7.98406	5.50655	1.89475e-18	8.4711e-17	apomictic genotype
isotig18028	0	17	6.27718	3.78631	7.68793e-06	7.2054e-05	apomictic genotype
isotig18033	10	0	-5.20862	3.02055	0.00391328	0.0173654	sexual genotype
isotig18034	0	22	6.64492	4.15832	1.20864e-07	1.50981e-06	apomictic genotype
isotig18035	40	8	-1.96856	5.28344	0.00015904	0.00109692	sexual genotype
isotig18036	21	3	-2.39945	4.28353	0.00261354	0.0126061	sexual genotype
isotig18037	1	39	5.26362	5.02096	4.74709e-13	1.29562e-11	apomictic genotype
isotig18042	0	13	5.89587	3.39925	0.000122627	0.000860471	apomictic genotype
isotig18045	28	1	-4.20844	4.55648	3.07473e-06	3.18982e-05	sexual genotype
isotig18046	28	3	-2.80977	4.65272	6.0176e-05	0.00046739	sexual genotype
isotig18047	0	12	5.78241	3.28376	0.000245094	0.00160051	apomictic genotype
isotig18048	17	1	-3.49769	3.86851	0.000276113	0.00177225	sexual genotype
isotig18050	31	2	-3.49132	4.74288	4.71992e-06	4.68933e-05	sexual genotype
isotig18051	0	16	6.19088	3.69884	1.53628e-05	0.000134268	apomictic genotype
isotig18052	0	21	6.57849	4.0912	2.4145e-07	2.89609e-06	apomictic genotype
isotig18054	0	11	5.65926	3.15822	0.000489894	0.0029371	apomictic genotype
isotig18056	101	15	-2.41023	6.55609	1.28161e-12	3.34706e-11	sexual genotype
isotig18057	0	43	7.60469	5.12534	5.97214e-14	1.7758e-12	apomictic genotype
isotig18058	0	18	6.35861	3.86878	3.84742e-06	3.83568e-05	apomictic genotype
isotig18062	200	68	-1.22984	7.76397	2.87784e-10	5.47504e-09	sexual genotype
isotig18063	3	34	3.70792	4.90843	2.92715e-09	4.8046e-08	apomictic genotype
isotig18064	0	41	7.53634	5.05661	2.37852e-13	6.68603e-12	apomictic genotype
isotig18065	21	3	-2.39945	4.28353	0.00261354	0.0126061	sexual genotype
isotig18066	1	15	3.89812	3.69882	0.000276113	0.00177225	apomictic genotype
isotig18067	0	9	5.37608	2.8687	0.00195752	0.00964634	apomictic genotype
isotig18069	0	7	5.02341	2.50611	0.00782344	0.0305542	apomictic genotype
isotig18072	12	0	-5.46514	3.28357	0.00097925	0.00531381	sexual genotype
isotig18074	25	0	-6.50695	4.34237	2.4145e-07	2.89609e-06	sexual genotype
isotig18076	0	23	6.70842	4.22246	6.05043e-08	7.89521e-07	apomictic genotype
isotig18078	0	15	6.09909	3.60572	3.07011e-05	0.000251139	apomictic genotype
isotig18079	33	10	-1.37903	5.12481	0.00798014	0.0311306	sexual genotype
isotig18082	0	34	7.26785	4.78646	1.50437e-11	3.31943e-10	apomictic genotype
isotig18087	26	0	-6.56292	4.39895	1.20864e-07	1.50981e-06	sexual genotype
isotig18088	0	42	7.57092	5.09139	1.19181e-13	3.4219e-12	apomictic genotype
isotig18090	0	13	5.89587	3.39925	0.000122627	0.000860471	apomictic genotype
isotig18092	18	1	-3.57887	3.9465	0.000276113	0.00177225	sexual genotype
isotig18094	0	19	6.43569	3.94679	9.6373e-07	1.04755e-05	apomictic genotype
isotig18095	32	0	-6.85962	4.69846	3.80158e-09	6.00624e-08	sexual genotype
isotig18096	4	17	2.33312	4.09113	0.000860688	0.00496897	apomictic genotype
isotig18097	1	39	5.26362	5.02096	4.74709e-13	1.29562e-11	apomictic genotype
isotig18098	34	55	1.01182	6.17467	0.00155392	0.00823093	apomictic genotype
isotig18099	1	58	5.83353	5.58185	2.39011e-19	1.15077e-17	apomictic genotype
isotig18100	26	3	-2.70394	4.55651	0.000181736	0.00124796	sexual genotype
isotig18102	0	9	5.37608	2.8687	0.00195752	0.00964634	apomictic genotype
isotig18105	0	18	6.35861	3.86878	3.84742e-06	3.83568e-05	apomictic genotype
isotig18109	0	69	8.28416	5.80783	1.21129e-22	7.97637e-21	apomictic genotype
isotig18110	57	15	-1.58796	5.86834	6.01999e-05	0.00046739	sexual genotype
isotig18111	33	4	-2.65469	4.90795	2.27037e-05	0.00019471	sexual genotype
isotig18112	0	20	6.50885	4.0208	4.82371e-07	5.51459e-06	apomictic genotype
isotig18113	73	22	-1.39753	6.26822	3.81962e-05	0.000308884	sexual genotype
isotig18114	0	32	7.18097	4.69898	5.99623e-11	1.21658e-09	apomictic genotype
isotig18116	4	17	2.33312	4.09113	0.000860688	0.00496897	apomictic genotype
isotig18117	20	0	-6.18898	4.02048	7.68793e-06	7.2054e-05	sexual genotype
isotig18118	0	30	7.08853	4.60585	4.77335e-10	8.66844e-09	apomictic genotype
isotig18119	50	122	1.60536	7.12569	5.43652e-12	1.31045e-10	apomictic genotype
isotig18120	18	1	-3.57887	3.9465	0.000276113	0.00177225	sexual genotype
isotig18121	24	0	-6.44872	4.28348	4.82371e-07	5.51459e-06	sexual genotype
isotig18122	32	7	-1.83621	4.98393	0.000761073	0.00442447	sexual genotype
isotig18123	0	14	6.00105	3.50617	6.13562e-05	0.00046739	apomictic genotype
isotig18126	0	7	5.02341	2.50611	0.00782344	0.0305542	apomictic genotype
isotig18131	15	0	-5.78052	3.60548	0.000122627	0.000860471	sexual genotype
isotig18133	0	33	7.22507	4.74338	3.00335e-11	6.34369e-10	apomictic genotype
isotig18134	1	11	3.4583	3.28375	0.0034275	0.0161728	apomictic genotype
isotig18136	0	8	5.2105	2.69876	0.00391328	0.0173654	apomictic genotype
isotig18141	0	16	6.19088	3.69884	1.53628e-05	0.000134268	apomictic genotype
isotig18143	1	19	4.23472	4.02078	1.10723e-05	0.000101792	apomictic genotype
isotig18144	28	3	-2.80977	4.65272	6.0176e-05	0.00046739	sexual genotype
isotig18147	14	2	-2.35997	3.69861	0.0074061	0.0305542	sexual genotype
isotig18150	35	5	-2.43222	5.02042	2.47469e-05	0.000211653	sexual genotype
isotig18152	5	22	2.3978	4.45374	0.000181736	0.00124796	apomictic genotype
isotig18153	0	22	6.64492	4.15832	1.20864e-07	1.50981e-06	apomictic genotype
isotig18156	0	12	5.78241	3.28376	0.000245094	0.00160051	apomictic genotype
isotig18159	0	7	5.02341	2.50611	0.00782344	0.0305542	apomictic genotype
isotig18162	0	17	6.27718	3.78631	7.68793e-06	7.2054e-05	apomictic genotype
isotig18166	0	12	5.78241	3.28376	0.000245094	0.00160051	apomictic genotype
isotig18168	0	63	8.15335	5.67654	1.51312e-20	8.30776e-19	apomictic genotype
isotig18169	88	0	-8.31112	6.1575	4.01799e-23	2.75357e-21	sexual genotype
isotig18171	0	12	5.78241	3.28376	0.000245094	0.00160051	apomictic genotype
isotig18172	0	8	5.2105	2.69876	0.00391328	0.0173654	apomictic genotype
isotig18174	1	16	3.98992	3.78629	0.000145836	0.00100937	apomictic genotype
isotig18178	0	7	5.02341	2.50611	0.00782344	0.0305542	apomictic genotype
isotig18179	3	67	4.68193	5.82855	1.70836e-19	8.43068e-18	apomictic genotype
isotig18180	10	0	-5.20862	3.02055	0.00391328	0.0173654	sexual genotype
isotig18181	25	0	-6.50695	4.34237	2.4145e-07	2.89609e-06	sexual genotype
isotig18183	0	42	7.57092	5.09139	1.19181e-13	3.4219e-12	apomictic genotype
isotig18184	30	0	-6.76734	4.60537	7.59254e-09	1.13782e-07	sexual genotype
isotig18187	0	9	5.37608	2.8687	0.00195752	0.00964634	apomictic genotype
isotig18193	0	8	5.2105	2.69876	0.00391328	0.0173654	apomictic genotype
isotig18194	4	206	5.91499	7.41474	5.04594e-67	3.71569e-64	apomictic genotype
isotig18195	285	0	-10.0034	7.8515	1.79365e-71	1.56653e-68	sexual genotype
isotig18197	42	15	-1.14989	5.53142	0.006528	0.027758	sexual genotype
isotig18198	1	11	3.4583	3.28375	0.0034275	0.0161728	apomictic genotype
isotig18199	0	21	6.57849	4.0912	2.4145e-07	2.89609e-06	apomictic genotype
isotig18201	2	19	3.40081	4.09117	1.10723e-05	0.000101792	apomictic genotype
isotig18202	30	3	-2.90836	4.7429	3.43905e-05	0.000279856	sexual genotype
isotig18205	0	23	6.70842	4.22246	6.05043e-08	7.89521e-07	apomictic genotype
isotig18207	68	0	-7.94049	5.78567	1.52039e-17	6.29528e-16	sexual genotype
isotig18208	0	43	7.60469	5.12534	5.97214e-14	1.7758e-12	apomictic genotype
isotig18212	0	26	6.8837	4.39937	7.59254e-09	1.13782e-07	apomictic genotype
isotig18214	16	0	-5.87199	3.69858	6.13562e-05	0.00046739	sexual genotype
isotig18215	0	21	6.57849	4.0912	2.4145e-07	2.89609e-06	apomictic genotype
isotig18216	0	12	5.78241	3.28376	0.000245094	0.00160051	apomictic genotype
isotig18222	2	32	4.1461	4.78643	1.10747e-09	1.91575e-08	apomictic genotype
isotig18223	95	29	-1.38123	6.65247	2.43395e-06	2.55755e-05	sexual genotype
isotig18225	5	143	5.08599	6.90938	2.41805e-43	5.71132e-41	apomictic genotype
isotig18228	0	8	5.2105	2.69876	0.00391328	0.0173654	apomictic genotype
isotig18229	52	11	-1.89601	5.6757	1.24982e-05	0.000114509	sexual genotype
isotig18231	36	4	-2.77922	5.0204	4.33794e-06	4.31668e-05	sexual genotype
isotig18234	37	0	-7.06739	4.90788	2.15153e-09	3.55637e-08	sexual genotype
isotig18236	1	21	4.37752	4.15831	3.01494e-06	3.13472e-05	apomictic genotype
isotig18237	0	12	5.78241	3.28376	0.000245094	0.00160051	apomictic genotype
isotig18244	32	0	-6.85962	4.69846	3.80158e-09	6.00624e-08	sexual genotype
isotig18245	1	181	7.47165	7.20809	2.013e-58	9.56938e-56	apomictic genotype
isotig18248	1	15	3.89812	3.69882	0.000276113	0.00177225	apomictic genotype
isotig18251	0	21	6.57849	4.0912	2.4145e-07	2.89609e-06	apomictic genotype
isotig18253	0	19	6.43569	3.94679	9.6373e-07	1.04755e-05	apomictic genotype
isotig18254	0	21	6.57849	4.0912	2.4145e-07	2.89609e-06	apomictic genotype
isotig18257	0	12	5.78241	3.28376	0.000245094	0.00160051	apomictic genotype
isotig18261	61	4	-3.5355	5.72066	3.16062e-11	6.66838e-10	sexual genotype
isotig18262	55	0	-7.63577	5.47966	2.50206e-14	7.65811e-13	sexual genotype
isotig18263	0	27	6.9377	4.45382	3.80158e-09	6.00624e-08	apomictic genotype
isotig18266	3	41	3.97641	5.15847	3.21049e-11	6.76219e-10	apomictic genotype
isotig18269	0	10	5.52461	3.02071	0.00097925	0.00531381	apomictic genotype
isotig18273	22	36	1.02511	5.55684	0.00873873	0.0339418	apomictic genotype
isotig18274	0	18	6.35861	3.86878	3.84742e-06	3.83568e-05	apomictic genotype
isotig18275	0	9	5.37608	2.8687	0.00195752	0.00964634	apomictic genotype
isotig18276	47	2	-4.08734	5.31308	4.80598e-10	8.71084e-09	sexual genotype
isotig18277	0	19	6.43569	3.94679	9.6373e-07	1.04755e-05	apomictic genotype
isotig18278	0	35	7.3094	4.82829	1.50437e-11	3.31943e-10	apomictic genotype
isotig18282	0	18	6.35861	3.86878	3.84742e-06	3.83568e-05	apomictic genotype
isotig18286	14	0	-5.68286	3.50595	0.000245094	0.00160051	sexual genotype
isotig18287	0	47	7.73238	5.2537	1.88827e-15	6.4821e-14	apomictic genotype
isotig18288	6	17	1.77975	4.22236	0.00664208	0.0281475	apomictic genotype
isotig18290	0	34	7.26785	4.78646	1.50437e-11	3.31943e-10	apomictic genotype
isotig18291	48	0	-7.44043	5.28331	2.73541e-12	6.87606e-11	sexual genotype
isotig18292	0	36	7.34979	4.86894	7.53576e-12	1.75889e-10	apomictic genotype
isotig18293	15	47	1.95187	5.6532	1.94915e-06	2.06198e-05	apomictic genotype
isotig18296	0	51	7.84969	5.37157	1.19234e-16	4.53223e-15	apomictic genotype
isotig18300	1	14	3.80009	3.6057	0.000521183	0.00308431	apomictic genotype
isotig18301	24	3	-2.58974	4.45344	0.000537698	0.00317404	sexual genotype
isotig18303	2	43	4.56982	5.19092	3.6663e-13	1.0237e-11	apomictic genotype
isotig18304	0	16	6.19088	3.69884	1.53628e-05	0.000134268	apomictic genotype
isotig18307	0	23	6.70842	4.22246	6.05043e-08	7.89521e-07	apomictic genotype
isotig18308	0	10	5.52461	3.02071	0.00097925	0.00531381	apomictic genotype
isotig18310	1	17	4.07622	3.86876	7.68171e-05	0.000573418	apomictic genotype
isotig18312	0	9	5.37608	2.8687	0.00195752	0.00964634	apomictic genotype
isotig18315	29	0	-6.71888	4.55647	1.51646e-08	2.17619e-07	sexual genotype
isotig18316	10	28	1.78113	4.9468	0.000297911	0.00190208	apomictic genotype
isotig18317	0	20	6.50885	4.0208	4.82371e-07	5.51459e-06	apomictic genotype
isotig18321	37	0	-7.06739	4.90788	2.15153e-09	3.55637e-08	sexual genotype
isotig18322	9	26	1.82276	4.82814	0.00120499	0.00649168	apomictic genotype
isotig18323	0	25	6.82761	4.34277	1.51646e-08	2.17619e-07	apomictic genotype
isotig18324	15	1	-3.32021	3.69859	0.000980413	0.00531381	sexual genotype
isotig18330	35	0	-6.98784	4.82773	4.77335e-10	8.66844e-09	sexual genotype
isotig18331	0	19	6.43569	3.94679	9.6373e-07	1.04755e-05	apomictic genotype
isotig18332	1	19	4.23472	4.02078	1.10723e-05	0.000101792	apomictic genotype
isotig18333	79	31	-1.0205	6.47977	0.000707064	0.00412839	sexual genotype
isotig18334	0	12	5.78241	3.28376	0.000245094	0.00160051	apomictic genotype
isotig18335	0	61	8.10698	5.62998	6.01315e-20	3.09348e-18	apomictic genotype
isotig18339	109	26	-1.73529	6.77496	1.99651e-09	3.32059e-08	sexual genotype
isotig18341	1	21	4.37752	4.15831	3.01494e-06	3.13472e-05	apomictic genotype
isotig18344	0	35	7.3094	4.82829	1.50437e-11	3.31943e-10	apomictic genotype
isotig18345	0	18	6.35861	3.86878	3.84742e-06	3.83568e-05	apomictic genotype
isotig18349	107	38	-1.16502	6.87818	1.01704e-05	9.4378e-05	sexual genotype
isotig18350	0	52	7.87758	5.3996	5.97777e-17	2.33363e-15	apomictic genotype
isotig18354	9	0	-5.06095	2.86855	0.00782344	0.0305542	sexual genotype
isotig18359	57	13	-1.79118	5.82769	1.45331e-05	0.000132828	sexual genotype
isotig18360	0	9	5.37608	2.8687	0.00195752	0.00964634	apomictic genotype
isotig18361	0	21	6.57849	4.0912	2.4145e-07	2.89609e-06	apomictic genotype
isotig18363	49	0	-7.47001	5.31305	1.40044e-12	3.63716e-11	sexual genotype
isotig18364	9	0	-5.06095	2.86855	0.00782344	0.0305542	sexual genotype
isotig18365	1	38	5.22637	4.98443	9.4748e-13	2.4779e-11	apomictic genotype
isotig18366	54	0	-7.60944	5.45319	4.89774e-14	1.48454e-12	sexual genotype
isotig18367	0	42	7.57092	5.09139	1.19181e-13	3.4219e-12	apomictic genotype
isotig18368	61	163	1.73725	7.50706	3.71427e-17	1.48551e-15	apomictic genotype
isotig18369	0	99	8.80358	6.32893	3.25132e-32	4.11122e-30	apomictic genotype
isotig18370	114	1	-6.22324	6.54338	1.67269e-27	1.55106e-25	sexual genotype
isotig18372	2	18	3.32374	4.02077	2.11617e-05	0.000181818	apomictic genotype
isotig18373	31	0	-6.81421	4.65267	7.59254e-09	1.13782e-07	sexual genotype
isotig18375	0	21	6.57849	4.0912	2.4145e-07	2.89609e-06	apomictic genotype
isotig18376	0	26	6.8837	4.39937	7.59254e-09	1.13782e-07	apomictic genotype
isotig18377	0	16	6.19088	3.69884	1.53628e-05	0.000134268	apomictic genotype
isotig18378	7	20	1.79818	4.45371	0.00374236	0.0173654	apomictic genotype
isotig18379	25	0	-6.50695	4.34237	2.4145e-07	2.89609e-06	sexual genotype
isotig18381	1	33	5.0241	4.78644	3.00335e-11	6.34369e-10	apomictic genotype
isotig18382	19	1	-3.65571	4.02049	0.000145836	0.00100937	sexual genotype
isotig18386	8	24	1.87283	4.69885	0.0013304	0.00711117	apomictic genotype
isotig18387	20	0	-6.18898	4.02048	7.68793e-06	7.2054e-05	sexual genotype
isotig18388	0	22	6.64492	4.15832	1.20864e-07	1.50981e-06	apomictic genotype
isotig18390	72	23	-1.3142	6.26824	9.60501e-05	0.000712878	sexual genotype
isotig18391	5	102	4.59944	6.44103	6.14349e-29	6.23111e-27	apomictic genotype
isotig18392	11	41	2.19377	5.39942	7.52402e-07	8.53669e-06	apomictic genotype
isotig18393	33	0	-6.90364	4.74285	1.90354e-09	3.16737e-08	sexual genotype
isotig18394	0	36	7.34979	4.86894	7.53576e-12	1.75889e-10	apomictic genotype
isotig18396	0	33	7.22507	4.74338	3.00335e-11	6.34369e-10	apomictic genotype
isotig18397	0	10	5.52461	3.02071	0.00097925	0.00531381	apomictic genotype
isotig18398	1	14	3.80009	3.6057	0.000521183	0.00308431	apomictic genotype
isotig18399	11	0	-5.34257	3.15805	0.00195752	0.00964634	sexual genotype
isotig18400	0	10	5.52461	3.02071	0.00097925	0.00531381	apomictic genotype
isotig18401	34	6	-2.13796	5.02043	0.000117812	0.000860471	sexual genotype
isotig18402	0	22	6.64492	4.15832	1.20864e-07	1.50981e-06	apomictic genotype
isotig18403	0	17	6.27718	3.78631	7.68793e-06	7.2054e-05	apomictic genotype
isotig18405	0	54	7.9318	5.45406	1.50272e-17	6.2497e-16	apomictic genotype
isotig18407	0	9	5.37608	2.8687	0.00195752	0.00964634	apomictic genotype
isotig18408	26	5	-2.00731	4.65275	0.00144222	0.00767934	sexual genotype
isotig18411	0	38	7.42733	4.94696	1.89119e-12	4.79241e-11	apomictic genotype
isotig18413	53	17	-1.30543	5.82775	0.000932538	0.00531381	sexual genotype
isotig18414	1	12	3.58145	3.39923	0.00183717	0.00960665	apomictic genotype
isotig18417	44	1	-4.85535	5.19024	4.25806e-10	8.02768e-09	sexual genotype
isotig18418	1	169	7.37281	7.10958	1.46276e-54	5.9711e-52	apomictic genotype
isotig18423	0	7	5.02341	2.50611	0.00782344	0.0305542	apomictic genotype
isotig18425	17	0	-5.958	3.78603	3.07011e-05	0.000251139	sexual genotype
isotig18426	0	19	6.43569	3.94679	9.6373e-07	1.04755e-05	apomictic genotype
isotig18427	0	32	7.18097	4.69898	5.99623e-11	1.21658e-09	apomictic genotype
isotig18431	0	16	6.19088	3.69884	1.53628e-05	0.000134268	apomictic genotype
isotig18436	71	18	-1.64392	6.17408	2.25911e-06	2.37717e-05	sexual genotype
isotig18437	45	0	-7.34788	5.19022	2.03311e-11	4.43657e-10	sexual genotype
isotig18438	0	20	6.50885	4.0208	4.82371e-07	5.51459e-06	apomictic genotype
isotig18442	155	1	-6.66554	6.983	3.66923e-38	6.37953e-36	sexual genotype
isotig18443	4	40	3.55685	5.15845	4.80598e-10	8.71084e-09	apomictic genotype
isotig18444	0	79	8.47883	6.00318	1.22997e-25	9.91232e-24	apomictic genotype
isotig18446	0	24	6.76925	4.28387	3.02899e-08	4.15767e-07	apomictic genotype
isotig18447	0	19	6.43569	3.94679	9.6373e-07	1.04755e-05	apomictic genotype
isotig18450	0	11	5.65926	3.15822	0.000489894	0.0029371	apomictic genotype
isotig18451	47	1	-4.94993	5.28333	6.13544e-11	1.24147e-09	sexual genotype
isotig18452	4	19	2.49163	4.2224	0.000279321	0.00178917	apomictic genotype
isotig18453	31	1	-4.35391	4.69848	8.82267e-07	9.91132e-06	sexual genotype
isotig18455	0	10	5.52461	3.02071	0.00097925	0.00531381	apomictic genotype
isotig18456	0	23	6.70842	4.22246	6.05043e-08	7.89521e-07	apomictic genotype
isotig18459	0	51	7.84969	5.37157	1.19234e-16	4.53223e-15	apomictic genotype
isotig18464	0	32	7.18097	4.69898	5.99623e-11	1.21658e-09	apomictic genotype
isotig18467	0	15	6.09909	3.60572	3.07011e-05	0.000251139	apomictic genotype
isotig18472	17	2	-2.63511	3.94652	0.00444281	0.0194079	sexual genotype
isotig18475	83	13	-2.33113	6.28318	1.74833e-10	3.36538e-09	sexual genotype
isotig18476	47	18	-1.05163	5.72089	0.00824783	0.0320716	sexual genotype
isotig18477	0	8	5.2105	2.69876	0.00391328	0.0173654	apomictic genotype
isotig18478	90	24	-1.5742	6.53116	2.70864e-07	3.23444e-06	sexual genotype
isotig18479	0	19	6.43569	3.94679	9.6373e-07	1.04755e-05	apomictic genotype
isotig18484	0	17	6.27718	3.78631	7.68793e-06	7.2054e-05	apomictic genotype
isotig18485	23	1	-3.92772	4.2835	6.66138e-05	0.000505084	sexual genotype
isotig18488	41	0	-7.21444	5.05595	1.50444e-10	2.90186e-09	sexual genotype
isotig18489	0	107	8.91545	6.44111	1.32644e-34	1.96119e-32	apomictic genotype
isotig18492	24	0	-6.44872	4.28348	4.82371e-07	5.51459e-06	sexual genotype
isotig18493	1	17	4.07622	3.86876	7.68171e-05	0.000573418	apomictic genotype
isotig18498	28	51	1.18094	6.00273	0.000463271	0.00290745	apomictic genotype
isotig18500	0	107	8.91545	6.44111	1.32644e-34	1.96119e-32	apomictic genotype
isotig18501	0	26	6.8837	4.39937	7.59254e-09	1.13782e-07	apomictic genotype
isotig18506	0	39	7.46459	4.98444	9.4748e-13	2.4779e-11	apomictic genotype
isotig18508	1	24	4.56828	4.34276	3.02899e-08	4.15767e-07	apomictic genotype
isotig18510	68	8	-2.72999	5.94621	2.87404e-10	5.47057e-09	sexual genotype
isotig18511	0	9	5.37608	2.8687	0.00195752	0.00964634	apomictic genotype
[truncated: 7,265 more rows]
